# Supplementary material for: Oncogenic BRAF disrupts thyroid morphogenesis and function via twist expression
Source: eLife. 2017 Mar 28;6:e20728. doi: 10.7554/eLife.20728 (PMC5389860; doi:10.7554/eLife.20728)
Supplement: Figure 3—source data 1. — DOI: http://dx.doi.org/10.7554/eLife.20728.006 [file elife-20728-fig3-data1.txt]

Ensembl Gene ID	Fold Change (log2)	p-value	FDR	Gene name	Human orthologue	
ENSDARG00000095259	4.748320223	1.78E-16	3.06E-13	tmem119a	TMEM119	
ENSDARG00000090847	4.36287552	1.22E-13	1.27E-10	si:ch211-209l18.4	NA	
ENSDARG00000074345	3.853736264	1.79E-15	2.20E-12	si:ch211-214b16.4	NLRP12	
ENSDARG00000093494	3.429421438	2.09E-08	4.60E-06	si:ch211-217k17.9	NA	
ENSDARG00000070578	3.365560328	2.39E-10	9.11E-08	edn2	EDN2	
ENSDARG00000087093	3.344226573	2.31E-08	5.03E-06	si:ch211-157c3.4	NA	
ENSDARG00000005783	3.305989015	3.77E-12	2.59E-09	ncanb	VCAN	
ENSDARG00000009017	3.207626739	1.29E-07	2.24E-05	SCYL1 (1 of 2)	SCYL1	
ENSDARG00000013544	3.198483145	3.51E-09	9.89E-07	-	PRKD3	
ENSDARG00000034677	3.190897439	2.75E-09	8.00E-07	scel	SCEL	
ENSDARG00000091351	3.172706335	8.95E-07	0.000111383	cnp	CNP	
ENSDARG00000078387	3.159716408	1.04E-06	0.000125769	si:dkey-92i15.4	IL16	
ENSDARG00000011168	3.159571961	1.44E-06	0.000161238	anxa1c	ANXA1	
ENSDARG00000055514	3.158366635	4.98E-10	1.80E-07	icn2	S100A2	
ENSDARG00000095434	3.157283425	1.29E-07	2.24E-05	si:ch211-217k17.8	NA	
ENSDARG00000039579	3.063945043	1.12E-18	4.83E-15	cfdl	CFD	
ENSDARG00000095090	3.013625572	2.93E-06	0.000291408	si:dkey-52k20.13	NA	
ENSDARG00000075951	2.96425533	1.28E-08	2.96E-06	CABZ01072534.1	NA	
ENSDARG00000015149	2.954313018	5.15E-06	0.000456532	wasa	WAS	
ENSDARG00000056836	2.785451787	3.04E-06	0.000299784	BX511245.1	AHNAK	
ENSDARG00000021787	2.761505345	2.36E-06	0.000246189	abcb5	ABCB4	
ENSDARG00000076981	2.75769326	3.04E-05	0.001850283	zgc:198329	CEACAM16	
ENSDARG00000028148	2.729784305	2.26E-13	2.15E-10	pax2a	PAX2	
ENSDARG00000088026	2.719349679	1.46E-06	0.000162633	CU929157.1	PIK3R5	
ENSDARG00000096427	2.71901037	2.83E-06	0.000283879	si:ch1073-443f11.2	RP11-127I20.4	
ENSDARG00000060682	2.627633774	7.34E-05	0.003582245	zgc:165571	AGR3	
ENSDARG00000019808	2.621980999	2.16E-07	3.42E-05	evpla	EVPL	
ENSDARG00000077323	2.601162259	3.23E-05	0.00193886	thap4	THAP4	
ENSDARG00000069917	2.574834192	9.37E-05	0.004238989	ska3	SKA3	
ENSDARG00000059399	2.54465802	9.93E-05	0.004375378	CR318593.2	FAM107A	
ENSDARG00000041524	2.520967595	4.70E-05	0.002517599	si:ch211-9d9.1	THAP11	
ENSDARG00000078529	2.50331789	1.89E-06	0.000204475	BAI1 (3 of 3)	BAI1	
ENSDARG00000043137	2.49669005	2.30E-05	0.001498607	cdca8	CDCA8	
ENSDARG00000090120	2.483869237	0.000170876	0.00653933	CT573468.1	NA	
ENSDARG00000076110	2.479997895	0.000118737	0.004952073	NWD1	NWD1	
ENSDARG00000060315	2.476256364	5.47E-06	0.000479571	si:dkey-193b15.6	RABGAP1L	
ENSDARG00000070792	2.466642958	3.52E-05	0.002051656	lrrc15	LRRC15	
ENSDARG00000091996	2.458969599	7.84E-05	0.003721176	si:ch211-117m20.5	NA	
ENSDARG00000074009	2.43705143	9.57E-05	0.004294986	si:dkey-13e3.2	ZNF660	
ENSDARG00000031890	2.434159478	0.000135049	0.005477612	tcp11l1	TCP11L1	
ENSDARG00000045611	2.42189113	7.77E-06	0.00063003	nfybb	NFYB	
ENSDARG00000087315	2.379626053	1.23E-17	3.03E-14	CT956064.2	NA	
ENSDARG00000006422	2.363365741	1.05E-06	0.000125769	esyt3	ESYT3	
ENSDARG00000028098	2.352094643	0.000372873	0.011339574	fut9d	FUT9	
ENSDARG00000076966	2.351109511	5.57E-05	0.002892561	PAGR1	CTD-2574D22.6	
ENSDARG00000015607	2.348131503	1.94E-05	0.001310166	CR388152.1	NA	
ENSDARG00000078072	2.339659936	6.07E-06	0.000526402	si:ch211-232i5.1	NA	
ENSDARG00000000804	2.335201492	0.000301157	0.009654446	rassf6	RASSF6	
ENSDARG00000089397	2.320103481	7.95E-05	0.00375149	zgc:171759	HIST1H2BD	
ENSDARG00000011466	2.319195196	3.54E-05	0.002055192	lace1a	LACE1	
ENSDARG00000028900	2.313137024	0.000190496	0.007096576	ODF2 (1 of 2)	ODF2	
ENSDARG00000042829	2.309500525	0.000178498	0.006755806	si:dkey-30j22.1	NA	
ENSDARG00000094041	2.303002883	0.000167109	0.006423772	krt17	KRT23	
ENSDARG00000070021	2.292705181	3.45E-05	0.002025057	cyp3c4	CYP3A5	
ENSDARG00000087641	2.281774978	0.000448621	0.012977526	si:ch73-96b22.1	CDH26	
ENSDARG00000091715	2.2767195	0.00032894	0.01031418	CR926130.2	NA	
ENSDARG00000042270	2.255430822	6.45E-05	0.003240734	arsa	ARSA	
ENSDARG00000091879	2.252860131	5.26E-05	0.002756478	si:dkey-29d8.3	NA	
ENSDARG00000091116	2.226420744	0.000366499	0.0111857	pkhd1l1	PKHD1L1	
ENSDARG00000058557	2.204197038	0.000856053	0.021104098	il11b	NA	
ENSDARG00000095754	2.203485846	0.000423686	0.012442002	si:dkey-234h16.7	NA	
ENSDARG00000086047	2.202817346	0.000859574	0.021160541	CABZ01067657.1	NA	
ENSDARG00000090093	2.198804056	0.000889655	0.021652903	CABZ01104063.1	NA	
ENSDARG00000013056	2.191448706	0.000565569	0.015499478	itpk1	ITPK1	
ENSDARG00000073789	2.189538287	0.000944222	0.022487446	BX537350.1	SAMD9L	
ENSDARG00000045219	2.18077685	4.61E-06	0.000423968	dkk1b	DKK1	
ENSDARG00000033861	2.153326387	0.000185878	0.006958482	sepsecs	SEPSECS	
ENSDARG00000034423	2.143926764	0.001052538	0.0242362	sncga	SNCG	
ENSDARG00000091525	2.111215999	0.00126861	0.027116913	zgc:173552	NA	
ENSDARG00000069335	2.107174001	7.76E-06	0.00063003	BCL6B	BCL6B	
ENSDARG00000041098	2.084399836	0.001509799	0.030629124	BARX2	BARX2	
ENSDARG00000013312	2.083082793	0.00157045	0.03138224	cadps2	CADPS2	
ENSDARG00000031222	2.073796687	2.17E-17	4.66E-14	lhx2b	LHX2	
ENSDARG00000021324	2.071569645	0.000530989	0.014787661	nsun4	NSUN4	
ENSDARG00000074155	2.067592065	0.00168217	0.032958646	tgm5l	TGM2	
ENSDARG00000093111	2.062090868	0.001749493	0.033701274	si:ch211-209l18.2	NA	
ENSDARG00000093136	2.054501174	0.001933988	0.035771499	si:ch211-213j22.1	NA	
ENSDARG00000090203	2.046327566	0.001615429	0.031905659	-	ORC2	
ENSDARG00000056406	2.046027012	1.75E-15	2.20E-12	bambib	BAMBI	
ENSDARG00000088443	2.026613355	0.001392164	0.028752884	LRRC31 (3 of 15)	NA	
ENSDARG00000059905	2.017963788	0.002148455	0.038495206	FP015862.1	NA	
ENSDARG00000087769	2.003356711	0.000378196	0.011400946	RBM20	RBM20	
ENSDARG00000068981	1.989268761	5.27E-07	7.19E-05	glceb	GLCE	
ENSDARG00000062661	1.985622524	0.001586061	0.03138224	ABCA4 (1 of 2)	ABCA4	
ENSDARG00000005462	1.985569256	5.69E-05	0.002936115	KIF4A	KIF4B	
ENSDARG00000003027	1.982042287	0.00045905	0.013212493	scnm1	SCNM1	
ENSDARG00000043443	1.976066393	3.84E-05	0.002161659	kcnj13	KCNJ13	
ENSDARG00000074749	1.967569646	0.000543009	0.014976754	abca12	ABCA12	
ENSDARG00000074094	1.966458575	7.70E-11	3.48E-08	tgm2b	TGM2	
ENSDARG00000041051	1.965602928	0.00205343	0.037444552	mid1ip1a	MID1IP1	
ENSDARG00000086555	1.953686646	0.001246592	0.02684235	wu:fe38f03	NA	
ENSDARG00000035435	1.952877994	0.002903269	0.046930261	m17	NA	
ENSDARG00000031588	1.944016767	0.002894507	0.046902545	CU459152.1	FCGBP	
ENSDARG00000037874	1.942949004	0.003359068	0.052328976	si:dkey-21n8.3	CYP3A5	
ENSDARG00000052631	1.933128165	2.02E-06	0.000214172	thbs4a	THBS4	
ENSDARG00000089465	1.931084309	0.001473073	0.030133103	CABZ01048956.1	NA	
ENSDARG00000003200	1.928179056	0.0011522	0.025645414	foxm1	FOXM1	
ENSDARG00000091764	1.927607806	0.003639982	0.055203718	si:ch211-227e10.6	NA	
ENSDARG00000036575	1.927369667	0.002357653	0.040756097	CU424462.2	CXorf57	
ENSDARG00000092394	1.916813429	0.000350482	0.010792724	dcun1d4	DCUN1D4	
ENSDARG00000079765	1.900678802	0.001522494	0.030850261	AL929022.2	EFCC1	
ENSDARG00000029305	1.898386221	0.001818723	0.03453211	baiap2l1a	BAIAP2L1	
ENSDARG00000003206	1.897384349	0.000319928	0.01012399	chchd6a	CHCHD6	
ENSDARG00000077421	1.889226906	0.003628367	0.055141464	HYAL2 (1 of 3)	HYAL2	
ENSDARG00000012395	1.888938691	3.74E-06	0.000355447	mmp13a	MMP3	
ENSDARG00000095949	1.888487133	0.001886302	0.035346052	si:dkey-22i16.9	NA	
ENSDARG00000071414	1.882613614	0.001079656	0.024637099	C12H17orf62 (1 of 2)	C17orf62	
ENSDARG00000059613	1.878611917	5.61E-06	0.000489723	nprl2	NPRL2	
ENSDARG00000092620	1.871692286	0.004208861	NA	CR382372.1	ZNF135	
ENSDARG00000011929	1.865954724	0.001693622	0.033032357	plp1b	PLP1	
ENSDARG00000088337	1.861353646	0.00451848	0.064031631	wu:fc34e06	NA	
ENSDARG00000090684	1.856931211	0.004304359	0.062100582	CABZ01058041.1	PRKD3	
ENSDARG00000032237	1.850025762	0.000399561	0.011831104	ANAPC4	ANAPC4	
ENSDARG00000088898	1.848407598	0.001653737	0.032438542	BX666059.1	CALN1	
ENSDARG00000031929	1.846797597	6.83E-05	0.00338995	stard10	STARD10	
ENSDARG00000042189	1.840001477	0.005387431	0.071429184	si:ch211-59c24.1	TSPAN33	
ENSDARG00000053858	1.835089366	1.92E-07	3.12E-05	crip1	CRIP1	
ENSDARG00000093414	1.832323326	0.005592249	0.073349116	si:dkey-50i6.5	NA	
ENSDARG00000024831	1.831002914	7.24E-06	0.000595542	crhbp	CRHBP	
ENSDARG00000074397	1.8308057	0.000111097	0.004744122	BNC1	BNC1	
ENSDARG00000092881	1.828621336	0.004536143	0.064173197	si:ch211-223c9.2	NA	
ENSDARG00000055592	1.828521926	9.16E-05	0.004176864	capn2b	CAPN8	
ENSDARG00000080355	1.823275248	0.00011431	0.004823438	CR749750.1	NA	
ENSDARG00000043128	1.822503096	0.004767793	0.065816464	cldne	CLDN3	
ENSDARG00000010853	1.822393716	0.000245116	0.008323771	cmtm6	CMTM6	
ENSDARG00000059263	1.808108006	1.33E-05	0.000946656	hoxd12a	HOXD12	
ENSDARG00000089358	1.807784474	0.006390033	0.079854504	CABZ01035189.1	MUC22	
ENSDARG00000093555	1.80645663	0.006327689	0.079421974	CT573234.2	NA	
ENSDARG00000078201	1.806132699	0.004447344	0.063418014	VCAM1	VCAM1	
ENSDARG00000079877	1.80578748	0.005517229	0.072701336	BX510935.2	NA	
ENSDARG00000015445	1.804601114	0.006099354	0.077461339	lim2.4	LIM2	
ENSDARG00000076233	1.803247709	7.99E-07	0.000104047	CHL1 (1 of 2)	CHL1	
ENSDARG00000054324	1.801737246	0.002594846	0.043587811	rerglb	RERGL	
ENSDARG00000088239	1.792349148	0.005857566	0.075562358	BX324179.3	NA	
ENSDARG00000068683	1.791617789	0.004554986	0.064261503	chmp2ba	CHMP2B	
ENSDARG00000071727	1.78760881	0.001878949	0.035285227	si:dkey-37o8.1	NA	
ENSDARG00000070331	1.786561002	0.001354244	0.028240263	CR854881.2	MUC5B	
ENSDARG00000023546	1.785709071	8.56E-07	0.000108705	kcnn1	KCNN2	
ENSDARG00000092452	1.782574461	0.006150286	NA	si:dkey-95p16.1	ABCA12	
ENSDARG00000088866	1.781079836	0.007041736	0.085440276	EGFR (1 of 4)	EGFR	
ENSDARG00000014796	1.780909819	7.68E-12	4.88E-09	wnt11r	WNT11	
ENSDARG00000057392	1.779676865	0.005658046	0.073764955	lrrc31	NA	
ENSDARG00000038424	1.772118099	0.001793234	0.034236824	C4A	C4B	
ENSDARG00000084484	1.771381571	0.006317946	0.079394623	5S_rRNA	NA	
ENSDARG00000020924	1.767358119	8.81E-06	0.000687892	-	MYO1C	
ENSDARG00000090873	1.763456392	0.002262588	0.039832495	si:ch211-122l24.4	NA	
ENSDARG00000033042	1.759696076	0.001198414	0.02623228	ptprja	PTPRJ	
ENSDARG00000091245	1.749796459	9.84E-05	0.004347095	dnajc7	DNAJC7	
ENSDARG00000001447	1.748851555	0.0004878	0.0138963	mier1b	MIER1	
ENSDARG00000095192	1.743656935	0.003939596	0.058326361	si:dkey-150k17.2	NA	
ENSDARG00000070656	1.73022603	0.001274842	0.027144495	si:ch211-69g19.2	CDCA3	
ENSDARG00000090290	1.727242416	0.007724174	NA	NRK (2 of 2)	NA	
ENSDARG00000061030	1.714640014	2.11E-05	0.001412862	vezf1b	VEZF1	
ENSDARG00000055843	1.714541173	0.009679768	0.104496938	cdh10	CDH10	
ENSDARG00000006518	1.711467189	1.29E-11	7.17E-09	AFAP1L1 (1 of 4)	AFAP1L1	
ENSDARG00000052435	1.707147978	1.40E-15	2.01E-12	SPRED2 (2 of 2)	SPRED2	
ENSDARG00000074246	1.705322128	0.007933459	0.09248346	rab14	RAB14	
ENSDARG00000058966	1.703512042	0.003731826	0.056213885	zgc:112332	RDH11	
ENSDARG00000015856	1.701296159	0.002570436	0.043344268	slc25a40	SLC25A40	
ENSDARG00000094012	1.701249284	0.002841133	0.046230289	si:dkey-192g7.3	NA	
ENSDARG00000023082	1.700611872	0.009970288	0.106156797	krt1-19d	KRT23	
ENSDARG00000091669	1.700059523	0.00682558	0.083834131	si:dkey-17e16.17	CCDC64	
ENSDARG00000088023	1.696124187	0.009312993	0.102121993	si:dkey-26c10.5	CD69	
ENSDARG00000044319	1.691045228	0.008783359	0.09806657	fstl4	FSTL4	
ENSDARG00000017947	1.685680622	0.007823567	0.091827535	ptk6a	PTK6	
ENSDARG00000088538	1.682786519	0.001784337	0.034104858	CU693366.2	FMN1	
ENSDARG00000036243	1.677936873	1.42E-06	0.000160919	jazf1a	JAZF1	
ENSDARG00000043232	1.676881853	5.91E-05	0.003013026	si:ch211-170h2.3	NA	
ENSDARG00000042477	1.676246809	0.000380329	0.011445161	nr2c2	NR2C2	
ENSDARG00000074393	1.670662778	0.011602612	0.117690483	sh3yl1	SH3YL1	
ENSDARG00000086327	1.670658284	0.004772584	0.065816464	srrm4	NA	
ENSDARG00000015674	1.670407327	6.60E-18	1.89E-14	msxc	MSX2	
ENSDARG00000087782	1.668559097	0.00956884	0.103670476	RNF152	RNF152	
ENSDARG00000038956	1.667516715	0.011879624	0.119233402	fdx1b	FDX1	
ENSDARG00000068478	1.667160941	8.43E-11	3.71E-08	gpx4a	GPX4	
ENSDARG00000069828	1.665837889	0.009593709	0.103864298	ABHD12B (1 of 2)	ABHD12B	
ENSDARG00000013926	1.664769226	0.000237675	0.008135411	slc16a9a	SLC16A9	
ENSDARG00000005541	1.661472727	0.001246001	0.02684235	wif1	WIF1	
ENSDARG00000069254	1.661471286	0.005282776	0.070641202	chrm4a	CHRM4	
ENSDARG00000062971	1.660500394	0.001577215	0.03138224	sdhaf2	SDHAF2	
ENSDARG00000037421	1.655699738	4.66E-13	3.86E-10	egr1	EGR1	
ENSDARG00000016085	1.655065702	0.000146439	0.005838174	mbnl3	MBNL3	
ENSDARG00000032353	1.654324139	0.00037352	0.011339574	tiprl	TIPRL	
ENSDARG00000005832	1.652928285	0.004600796	0.064534221	anapc2	ANAPC2	
ENSDARG00000003642	1.650132894	0.004476728	0.063731254	zfyve19	ZFYVE19	
ENSDARG00000001781	1.648732446	0.000385036	0.011546391	tspan11	TSPAN11	
ENSDARG00000087100	1.648451215	0.012389916	0.12258945	-	NTNG2	
ENSDARG00000053829	1.645283789	1.06E-06	0.000126121	pax9	PAX9	
ENSDARG00000088424	1.645103233	0.008358638	0.095750983	SEPT10 (1 of 2)	SEPT10	
ENSDARG00000076607	1.642701718	0.010678509	NA	CU138503.4	NA	
ENSDARG00000017217	1.64183209	0.012470238	0.123120781	IGSF11	IGSF11	
ENSDARG00000094981	1.641456916	0.010080048	0.106850992	si:dkey-26i13.4	NA	
ENSDARG00000093722	1.641227599	0.006320889	0.079394623	zgc:174268	NA	
ENSDARG00000062913	1.640408213	0.009485419	0.103156937	BX004880.1	AHNAK	
ENSDARG00000076090	1.639679203	0.000346108	0.010716466	JAKMIP1	JAKMIP1	
ENSDARG00000041776	1.63459501	0.013293533	0.128111487	ndst3	NDST4	
ENSDARG00000075181	1.633404821	0.013635699	0.130031336	crfb16	IL20RB	
ENSDARG00000039067	1.632370813	0.006003574	0.076869903	srd5a2b	SRD5A1	
ENSDARG00000019746	1.630240976	7.80E-05	0.00371232	rfng	RFNG	
ENSDARG00000043220	1.629555139	0.010851732	0.1123285	kcnh5a	KCNH5	
ENSDARG00000086369	1.629305664	0.006634501	0.082133019	CR848814.2	NA	
ENSDARG00000044642	1.623032098	1.26E-06	0.000147832	sc5dl	SC5DL	
ENSDARG00000078976	1.617554991	0.000219427	0.007790125	-	NANOS1	
ENSDARG00000017590	1.615912771	0.000675822	0.017849082	nit2	NIT2	
ENSDARG00000074017	1.615486104	0.000603148	0.016321083	USP31	USP31	
ENSDARG00000045262	1.614382153	0.002328532	0.040497129	gsnb	GSN	
ENSDARG00000011769	1.612896159	1.16E-05	0.000844647	cpm	CPM	
ENSDARG00000057148	1.611622421	0.014960211	0.138056559	si:dkey-48n15.2	NA	
ENSDARG00000007080	1.60956932	0.014652662	0.136376769	rhcgl1	RHCG	
ENSDARG00000014825	1.607446797	0.00393959	0.058326361	si:dkeyp-69b9.6	NA	
ENSDARG00000055046	1.603416753	0.003603814	0.054936378	ponzr5	NA	
ENSDARG00000024317	1.603392622	0.009473553	0.103095617	TRAP1 (2 of 2)	TRAP1	
ENSDARG00000042296	1.602521355	4.39E-09	1.20E-06	dlx5a	DLX5	
ENSDARG00000078116	1.600640641	0.000210971	0.007570351	SDK2 (2 of 2)	SDK2	
ENSDARG00000007885	1.598598464	0.015887829	0.142785828	fancl	FANCL	
ENSDARG00000079247	1.595635058	3.08E-08	6.15E-06	si:dkey-22o22.2	NA	
ENSDARG00000092743	1.593033661	0.001847211	0.034918176	zgc:171759	HIST1H2BD	
ENSDARG00000094469	1.592019605	0.010917507	0.11260235	si:ch211-148l7.4	NA	
ENSDARG00000059002	1.59165398	2.07E-06	0.000217907	CABZ01080098.1	EVPL	
ENSDARG00000010154	1.590406548	1.23E-07	2.21E-05	vstm4a	VSTM4	
ENSDARG00000043627	1.590235798	0.006652997	0.082302693	TBC1D9B	TBC1D9B	
ENSDARG00000093467	1.585924581	0.014476207	0.135334421	CABZ01079178.1	MYH1	
ENSDARG00000010690	1.582425254	0.013527865	NA	CU138503.2	PRPF39	
ENSDARG00000014594	1.58175689	0.00668198	0.082542387	anxa1b	ANXA1	
ENSDARG00000069954	1.577008672	6.34E-06	0.000543113	kcnq5a	KCNQ5	
ENSDARG00000067916	1.576754064	0.008268695	0.095229515	tgs1	TGS1	
ENSDARG00000030999	1.576350487	0.010073702	0.10684964	mybl1	MYBL1	
ENSDARG00000070606	1.573961922	0.000628806	0.016882448	ikbke	IKBKE	
ENSDARG00000090913	1.570548248	0.013927959	0.131931705	-	TMEM245	
ENSDARG00000090230	1.566985237	0.004687488	0.065324498	tmem108	TMEM108	
ENSDARG00000079930	1.565685653	0.005084714	0.068958678	si:dkeyp-68b7.5	NA	
ENSDARG00000021547	1.56452551	0.009690134	0.104523277	vrk2	VRK2	
ENSDARG00000077384	1.564368615	0.004030107	0.059288803	dnah11	DNAH11	
ENSDARG00000091378	1.562350627	0.017209562	0.149424912	FAM180A	FAM180A	
ENSDARG00000031465	1.560915896	0.018316903	0.15487333	dgat1a	DGAT1	
ENSDARG00000052693	1.559622075	0.00067159	0.017781095	si:dkey-172m14.1	NA	
ENSDARG00000035169	1.557532542	0.001314367	0.027609733	layna	LAYN	
ENSDARG00000051965	1.555273788	0.014788208	NA	btr01	TRIM69	
ENSDARG00000028513	1.553648434	0.018648087	0.155935382	CT033841.1	CORO7	
ENSDARG00000026513	1.549755904	0.003774817	0.056529606	hoxb6b	HOXA6	
ENSDARG00000039499	1.547507904	0.01631506	0.144984671	soul2	HEBP2	
ENSDARG00000089706	1.546355543	0.015293346	NA	ANPEP (5 of 5)	ANPEP	
ENSDARG00000037929	1.540891176	0.014753437	0.136809665	strada	STRADA	
ENSDARG00000002947	1.537217248	0.002966555	0.047417971	abcd3b	ABCD3	
ENSDARG00000036085	1.535128204	1.44E-05	0.001012852	BX571811.1	ITLN2	
ENSDARG00000091103	1.534737744	0.019987127	0.161770512	CABZ01068499.1	CRISP3	
ENSDARG00000055338	1.532128374	0.017930131	0.152975891	CAPN1 (2 of 2)	CAPN1	
ENSDARG00000034836	1.531906266	0.019918906	0.161522679	wu:fd11e11	KRT7	
ENSDARG00000015057	1.530821305	0.005346837	0.07112775	ube2d4	UBE2D4	
ENSDARG00000013240	1.530021625	0.000817142	0.020408356	zgc:172271	MFI2	
ENSDARG00000076632	1.529556514	0.007239478	0.086929384	zdhhc12a	ZDHHC12	
ENSDARG00000044417	1.528346512	7.89E-13	6.16E-10	disp1	DISP1	
ENSDARG00000089878	1.523973224	0.015053675	0.138472858	NEDD9 (1 of 2)	NEDD9	
ENSDARG00000068594	1.521368308	0.021208332	0.168014184	PLCB1 (2 of 2)	PLCB1	
ENSDARG00000078078	1.51841415	0.014054052	0.132906315	LRFN4 (1 of 2)	LRFN4	
ENSDARG00000019024	1.516463245	0.000540033	0.014966765	tgm1l2	TGM1	
ENSDARG00000075557	1.515561508	0.00495329	0.067639471	APCDD1L	APCDD1L	
ENSDARG00000026875	1.512532402	0.012060696	0.120277969	fam57ba	FAM57B	
ENSDARG00000019156	1.511097778	0.022532839	0.175274684	haus5	HAUS5	
ENSDARG00000037898	1.511005793	8.17E-05	0.003802857	ppl	PPL	
ENSDARG00000039497	1.503667925	0.019003194	0.157440634	ccdc85a	CCDC85A	
ENSDARG00000074715	1.502136909	0.003319329	0.05189628	stk17a	STK17A	
ENSDARG00000045705	1.499402844	0.009026457	0.09965304	meig1	MEIG1	
ENSDARG00000000175	1.499225512	0.018498761	0.155358852	hoxb2a	HOXB2	
ENSDARG00000069507	1.497967452	0.012804189	0.125079243	wbscr27	WBSCR27	
ENSDARG00000051971	1.496378523	0.005151537	0.069372154	arl6ip4	ARL6IP4	
ENSDARG00000000651	1.49117028	0.021737333	0.171493384	osgepl1	OSGEPL1	
ENSDARG00000002216	1.491029319	5.16E-05	0.002717484	tbx3	TBX3	
ENSDARG00000041631	1.489381181	0.006596484	0.081780216	fam192a	FAM192A	
ENSDARG00000006588	1.489283551	0.023751052	0.181384146	zgc:111983	NA	
ENSDARG00000017687	1.488936755	0.013056574	0.12678387	dnajc5gb	DNAJC5G	
ENSDARG00000029377	1.488674119	0.022255611	0.173984605	-	C7orf10	
ENSDARG00000090385	1.488478938	0.024526409	0.184678375	CR854899.1	NA	
ENSDARG00000042510	1.487860147	0.016236622	0.144781458	si:dkey-11e23.4	ACOT6	
ENSDARG00000044445	1.486960092	0.011521396	0.117004815	rgrb	RGR	
ENSDARG00000090713	1.485986872	0.024950934	0.186081555	FP236276.2	MMP3	
ENSDARG00000077988	1.484662242	0.002698404	0.044625404	ABCC10	ABCC10	
ENSDARG00000013023	1.484077807	0.023948393	0.18208196	nsun3	NSUN3	
ENSDARG00000090447	1.483778507	0.000704144	0.018221836	MTBP	MTBP	
ENSDARG00000090155	1.481545126	0.02469231	0.185278587	-	COL15A1	
ENSDARG00000061651	1.479935305	0.014578381	0.135950476	marveld2b	MARVELD2	
ENSDARG00000070513	1.479422074	0.002171008	0.038778002	BRPF3 (2 of 2)	BRPF3	
ENSDARG00000075016	1.477101278	0.015669612	0.141711022	APOB (3 of 3)	APOB	
ENSDARG00000021590	1.476476056	0.002560055	0.043254101	magi2	MAGI2	
ENSDARG00000079770	1.476161675	0.025942902	0.191567201	-	PCDHB1	
ENSDARG00000090220	1.473786855	0.025942709	0.191567201	BX324003.1	NA	
ENSDARG00000088655	1.473158628	0.004743526	0.065626417	CABZ01007794.1	C6ORF205	
ENSDARG00000016773	1.471571116	0.009413603	0.102766163	socs8	CISH	
ENSDARG00000088294	1.471286387	0.025921131	0.191567201	FP085386.1	AL109659.1	
ENSDARG00000034042	1.471160375	0.02631459	0.192820302	DNAL1	DNAL1	
ENSDARG00000078636	1.471056919	0.01325972	0.128036012	si:rp71-52f21.1p	NA	
ENSDARG00000074508	1.469470699	0.017663474	0.151849321	HAP1	TRAK1	
ENSDARG00000016570	1.467954869	0.006366823	0.07967724	prlra	PRLR	
ENSDARG00000055559	1.466584528	0.026592231	0.194027307	chrna6	CHRNA6	
ENSDARG00000092673	1.466410939	0.015809835	0.142379662	si:dkey-181m9.5	NA	
ENSDARG00000088937	1.465696538	0.02688736	0.19551651	GPR64 (2 of 2)	GPR64	
ENSDARG00000091757	1.465606121	0.025015307	0.18637737	GPR116 (1 of 6)	GPR116	
ENSDARG00000042874	1.46375349	0.000295522	0.009581039	phlda2	PHLDA2	
ENSDARG00000076056	1.463546213	0.017118128	0.149158619	IYD (1 of 2)	IYD	
ENSDARG00000068993	1.463005276	0.023152164	NA	zgc:153631	TNFRSF14	
ENSDARG00000036061	1.462234378	0.001988588	0.036623697	ogfod1	OGFOD1	
ENSDARG00000001015	1.462233223	6.80E-05	0.00338875	znf384l	ZNF384	
ENSDARG00000007641	1.462109961	0.012357269	0.12245384	msxe	MSX1	
ENSDARG00000090744	1.46140559	0.009992382	0.106292394	CABZ01089777.1	SRR	
ENSDARG00000011445	1.460423274	0.000434877	0.012678872	ELMSAN1 (2 of 2)	ELMSAN1	
ENSDARG00000005879	1.459982415	0.016365625	0.145253372	zgc:112334	GDI1	
ENSDARG00000070570	1.4562755	0.007627326	0.090406945	ppp4ca	PPP4C	
ENSDARG00000073808	1.456160341	0.016632012	0.146859124	WDR31	WDR31	
ENSDARG00000055177	1.453895106	0.027673855	0.198795923	pxdc1a	PXDC1	
ENSDARG00000023002	1.453129991	0.020772798	0.16572788	dtl	DTL	
ENSDARG00000078966	1.452377435	0.012884965	0.125525933	rbm15b	RBM15B	
ENSDARG00000004748	1.450360496	0.014222851	0.133913017	zgc:100868	PRSS8	
ENSDARG00000059274	1.446911426	0.004189414	0.060924396	hoxd9a	HOXD9	
ENSDARG00000080895	1.445491066	0.019277586	0.158188524	SNORD97	NA	
ENSDARG00000004154	1.445402452	0.029071659	0.206080163	orai1b	ORAI1	
ENSDARG00000033537	1.442826549	0.001538304	0.031004832	P4HA1 (2 of 3)	P4HA1	
ENSDARG00000006011	1.441848338	0.028240176	0.20151617	klhdc5	KLHL42	
ENSDARG00000016038	1.43937691	0.018272424	0.154667519	ptplad1	PTPLAD1	
ENSDARG00000089679	1.438364375	0.000777582	0.019591183	UIMC1 (2 of 2)	UIMC1	
ENSDARG00000053744	1.436112386	0.022681028	0.176028952	dcdc2b	DCDC2B	
ENSDARG00000020948	1.436009033	0.006276682	0.079012764	gmcl1	GMCL1	
ENSDARG00000070694	1.435534696	0.028617518	0.203616896	NXPH3	NXPH3	
ENSDARG00000092483	1.435346961	0.007521966	0.089569615	iqcc	IQCC	
ENSDARG00000058047	1.435046919	3.22E-06	0.000313053	pafah1b3	PAFAH1B3	
ENSDARG00000057155	1.434464784	0.018652709	0.155935382	CABZ01059095.1	NA	
ENSDARG00000056026	1.434352772	0.007753595	0.091253444	tprg1	TPRG1	
ENSDARG00000093316	1.434243391	0.023232819	NA	GPR116 (4 of 6)	GPR116	
ENSDARG00000041431	1.433522374	0.008590673	0.097242119	slc24a1	SLC24A1	
ENSDARG00000010461	1.43303798	0.017348232	0.150205252	nkx2.1a	NKX2-1	
ENSDARG00000036308	1.432475367	0.001160797	0.02580334	NOD1	NOD1	
ENSDARG00000003899	1.432293999	0.003932464	0.058326361	zdhhc23b	ZDHHC23	
ENSDARG00000018228	1.431390559	0.0200112	0.161850869	htr2cl1	HTR2C	
ENSDARG00000069594	1.428528833	9.75E-05	0.004334396	KIF13A	KIF13A	
ENSDARG00000063522	1.427364599	0.021085454	0.167594644	bbs4	BBS4	
ENSDARG00000004633	1.426489556	0.017179307	0.149424912	EPN3 (2 of 2)	EPN3	
ENSDARG00000060439	1.425639687	0.03015955	0.210110024	im:6903943	CLCN2	
ENSDARG00000087554	1.424110485	0.017991275	0.153242888	cdk1	CDK1	
ENSDARG00000020618	1.422315685	0.001271403	0.027116913	C9H21orf33	C21orf33	
ENSDARG00000095283	1.421513511	0.031050081	0.214356585	si:dkeyp-2e4.3	NA	
ENSDARG00000092810	1.420949977	0.012969837	0.126123776	stap2a	STAP2	
ENSDARG00000076055	1.420733502	0.02845586	0.202670824	RPGRIP1	RPGRIP1	
ENSDARG00000069566	1.419671771	0.027506785	NA	si:ch211-239f4.5	MUC22	
ENSDARG00000090023	1.419667905	0.009762005	0.104938625	hoxc13b	HOXC13	
ENSDARG00000090354	1.418295662	0.001054623	0.0242362	MLLT4 (2 of 2)	MLLT4	
ENSDARG00000069692	1.415971572	0.013219874	0.12780368	col7a1l	NA	
ENSDARG00000003205	1.415166721	0.008777439	0.098064196	ngly1	NGLY1	
ENSDARG00000063026	1.414504956	0.03278841	0.222249801	mlc1	MLC1	
ENSDARG00000059469	1.414238659	0.023654942	0.180891356	tefm	TEFM	
ENSDARG00000023999	1.412360232	1.17E-05	0.000849665	heatr5a	HEATR5A	
ENSDARG00000029133	1.410838945	0.014659198	0.136376769	tubgcp3	TUBGCP3	
ENSDARG00000042826	1.407710135	0.010438311	0.109167066	egr2b	EGR2	
ENSDARG00000093584	1.406775178	0.0119945	0.119826454	zgc:193505	NA	
ENSDARG00000089357	1.406595901	0.017351884	0.150205252	fam73b	FAM73B	
ENSDARG00000016304	1.405261056	0.009373762	0.102511519	tfdp1b	TFDP3	
ENSDARG00000062621	1.404913085	0.001041368	0.024050836	SATB1	SATB1	
ENSDARG00000092974	1.404411038	0.017295029	0.149939697	si:ch211-89o5.3	NA	
ENSDARG00000095082	1.404119868	0.00024082	0.008210339	BX571811.2	ITLN2	
ENSDARG00000088812	1.403914422	0.021042801	0.167474967	CABZ01075242.2	GALNT5	
ENSDARG00000079572	1.403016525	0.009196749	0.101105398	plcd3b	PLCD3	
ENSDARG00000037398	1.40020998	0.034428196	0.229116845	zgc:113229	NA	
ENSDARG00000079391	1.399446892	0.031971116	0.218600076	MRPL42	RP11-455G16.1	
ENSDARG00000018008	1.397771556	0.029010761	NA	MDH1B	MDH1B	
ENSDARG00000089837	1.397475234	0.023882973	0.181987197	slc35d2	SLC35D2	
ENSDARG00000024037	1.394968717	0.016511915	0.146190823	pcyox1	PCYOX1	
ENSDARG00000087543	1.394313361	0.019529253	0.159340532	HIST1H4F	HIST4H4	
ENSDARG00000059279	1.394266324	2.58E-08	5.48E-06	tfap2a	TFAP2A	
ENSDARG00000045071	1.392038637	0.032714124	0.221833775	chad	CHAD	
ENSDARG00000076473	1.391305614	0.001524371	0.030851896	trim37	TRIM37	
ENSDARG00000053499	1.390906154	0.034360414	0.228843022	isl2b	ISL2	
ENSDARG00000086669	1.390285582	0.017205014	0.149424912	edn3b	EDN3	
ENSDARG00000088959	1.389868692	0.035367049	0.233175193	pdxka	PDXK	
ENSDARG00000006832	1.389624132	0.032927787	0.222842915	GALNT9	GALNT9	
ENSDARG00000062361	1.386144983	0.000386957	0.011563617	GCFC1	PAXBP1	
ENSDARG00000060622	1.385146667	0.036525544	0.237644234	si:ch211-267e7.2	NA	
ENSDARG00000053363	1.382606144	0.019390778	0.158587212	edar	EDAR	
ENSDARG00000035963	1.381531683	0.017898571	0.15285842	CCDC96	CCDC96	
ENSDARG00000003313	1.37974711	0.036495681	0.237644234	EPS8L1 (1 of 2)	EPS8L1	
ENSDARG00000006514	1.379589457	3.01E-11	1.48E-08	her6	HES1	
ENSDARG00000076230	1.378956774	0.035823951	0.235306936	ATP10B	ATP10B	
ENSDARG00000057727	1.377562152	0.004664196	0.065105501	FUT11	FUT11	
ENSDARG00000067908	1.376977372	0.002216779	0.039390818	FAM177A1 (2 of 2)	FAM177A1	
ENSDARG00000062025	1.376712011	0.036278528	0.236886078	cpox	CPOX	
ENSDARG00000033916	1.376252331	0.009106974	0.10024672	-	UCKL1	
ENSDARG00000054754	1.373015704	0.024033954	0.182248645	hs6st1a	HS6ST1	
ENSDARG00000035521	1.371421738	1.23E-06	0.000144551	sfrp1a	SFRP1	
ENSDARG00000076386	1.370983022	0.011119505	0.113894985	epdl1	EPDR1	
ENSDARG00000075596	1.370096861	0.036869067	NA	RAB11FIP2	RAB11FIP2	
ENSDARG00000030839	1.368879146	0.037972558	0.243042973	tescb	TESC	
ENSDARG00000007175	1.366310935	0.00999981	0.106292394	recql	RECQL	
ENSDARG00000061586	1.365888425	0.038981076	0.246889725	gphnb	GPHN	
ENSDARG00000074469	1.364758313	0.020197301	0.162705217	AMIGO3 (1 of 2)	AMIGO3	
ENSDARG00000088303	1.363077492	0.033936344	0.227251832	si:dkey-52l1.1	NA	
ENSDARG00000031325	1.361450629	0.026262456	0.192661979	tmed1a	TMED1	
ENSDARG00000058869	1.360378798	0.030211148	0.210160505	NEK3	NEK3	
ENSDARG00000093405	1.359961847	0.040026287	0.250280819	casp6	CASP6	
ENSDARG00000014246	1.359443036	0.007689596	0.090811223	JAG2 (2 of 2)	JAG2	
ENSDARG00000053480	1.358438414	0.019377113	0.158587212	aqp9b	AQP9	
ENSDARG00000083954	1.357208211	0.012147862	0.12086665	5S_rRNA	NA	
ENSDARG00000052025	1.355147343	0.029606611	0.207899634	pomgnt1	POMGNT1	
ENSDARG00000070352	1.354383558	8.01E-06	0.000637469	hoxc12a	HOXC12	
ENSDARG00000037501	1.354312118	0.000805383	0.020202777	AASDHPPT	AASDHPPT	
ENSDARG00000039004	1.35300981	0.01575437	0.142103592	FIG4 (1 of 2)	FIG4	
ENSDARG00000022853	1.351147899	6.76E-06	0.000561433	EOGT	EOGT	
ENSDARG00000015453	1.350276121	0.006562858	0.081480919	me2	ME2	
ENSDARG00000013685	1.349877934	0.041369461	0.254511798	vsig8b	VSIG8	
ENSDARG00000015765	1.348540427	0.032476259	0.220568994	iah1	IAH1	
ENSDARG00000042877	1.348533495	0.041496818	0.254954039	heca	HECA	
ENSDARG00000089924	1.347890177	3.80E-06	0.000358864	aldh2a	RP11-162P23.2	
ENSDARG00000038672	1.345469972	2.64E-05	0.001647476	tcf7	TCF7	
ENSDARG00000021794	1.345375204	0.024750579	0.185472831	hmmr	HMMR	
ENSDARG00000045153	1.34532002	0.035458532	0.233531607	SLC16A8	SLC16A8	
ENSDARG00000019646	1.345276203	1.62E-10	6.31E-08	twist3	TWIST2	
ENSDARG00000039697	1.343946994	0.031931904	0.218476696	-	KIAA1598	
ENSDARG00000028163	1.343813191	0.000211443	0.007570351	prg4b	PRG4	
ENSDARG00000033498	1.342670134	0.019369412	0.158587212	rorb	RORB	
ENSDARG00000052465	1.342660235	0.042282399	0.257272829	DUSP10	DUSP10	
ENSDARG00000020053	1.341721873	3.52E-05	0.002051656	nkd1	NKD1	
ENSDARG00000057859	1.341447804	0.006903475	0.084308745	hoxd10a	HOXD10	
ENSDARG00000062593	1.339673216	9.17E-08	1.68E-05	stox1	STOX1	
ENSDARG00000075389	1.339175028	0.041627585	0.255521923	si:ch211-281g13.4	HERC4	
ENSDARG00000006052	1.339084743	0.035436766	0.233477742	malt1a	MALT1	
ENSDARG00000054096	1.339066632	0.011677535	0.117831838	rbm41	RBM41	
ENSDARG00000095552	1.339019026	0.000908175	0.021948199	ogt.2	OGT	
ENSDARG00000041072	1.336877731	0.001253408	0.026921627	mier1a	MIER1	
ENSDARG00000051926	1.335950684	0.000108537	0.004662488	plag1	PLAG1	
ENSDARG00000090901	1.335715829	0.003629459	0.055141464	CABZ01038493.1	NA	
ENSDARG00000086885	1.334104634	0.032465448	NA	zgc:154055	MTMR9	
ENSDARG00000095400	1.333564909	0.043301803	0.260888806	si:ch73-52f15.5	VGLL1	
ENSDARG00000010276	1.332657301	0.001653241	0.032438542	ptgs2b	PTGS2	
ENSDARG00000094282	1.332294893	0.036216107	0.236854103	DNAH11 (1 of 2)	DNAH11	
ENSDARG00000057437	1.330160092	0.041804757	0.25595066	APOD (1 of 3)	APOD	
ENSDARG00000042784	1.329515149	0.044336133	0.264352607	gdf7	GDF6	
ENSDARG00000052954	1.328834019	0.033842042	0.226885605	RAB25 (1 of 2)	RAB17	
ENSDARG00000035631	1.322984429	0.001112506	0.025021181	sdf2l1	SDF2L1	
ENSDARG00000087158	1.321594916	0.042360361	0.257535962	DNAJC13 (1 of 2)	DNAJC13	
ENSDARG00000070337	1.319793041	0.044907004	0.266633397	hoxc1a	NA	
ENSDARG00000032319	1.318986638	0.016864334	0.147935432	mest	MEST	
ENSDARG00000077103	1.317902762	0.03965563	NA	SEMA4A (2 of 2)	SEMA4A	
ENSDARG00000076704	1.317743625	0.004052571	0.059466386	CR318663.2	MKL2	
ENSDARG00000052271	1.316051983	0.010903851	0.11253631	slc22a18	SLC22A18	
ENSDARG00000033126	1.314808583	0.023458349	0.180196752	prkrip1	PRKRIP1	
ENSDARG00000022777	1.31447613	0.033538393	0.2255539	CABZ01061673.1	NA	
ENSDARG00000077739	1.311925686	0.023153017	0.178699979	col5a3a	NA	
ENSDARG00000092003	1.311541029	0.037663751	0.242025514	CCS	CCS	
ENSDARG00000042854	1.311275974	0.024769541	0.185534014	ephx1	EPHX1	
ENSDARG00000041997	1.310631051	0.00021996	0.00779294	lztfl1	LZTFL1	
ENSDARG00000090783	1.310010367	0.020704705	0.165550932	mfap4	MFAP4	
ENSDARG00000036943	1.309668376	0.024884285	0.185856345	golph3l	GOLPH3L	
ENSDARG00000075886	1.308256818	0.047091523	0.272724518	vwa5b2	VWA5B2	
ENSDARG00000054921	1.307367651	0.043151967	0.260259828	wu:fd58b11	HLA-DPB1	
ENSDARG00000078495	1.306512327	0.006154328	0.077929116	si:ch211-9d9.6	CD300E	
ENSDARG00000030588	1.306126579	0.009848647	0.105438818	slc10a1	SLC10A1	
ENSDARG00000058206	1.306096394	0.045458155	0.268856652	sb:cb252	C21orf33	
ENSDARG00000091013	1.305771572	0.048866202	0.277786056	si:dkey-84h14.2	NA	
ENSDARG00000002872	1.305769515	0.027329719	0.19697799	zgc:113210	NA	
ENSDARG00000055565	1.303201434	0.023170782	0.178699979	cacnb2b	CACNB2	
ENSDARG00000042000	1.302369765	0.042147649	0.256965327	si:ch211-63o20.7	STK35	
ENSDARG00000088908	1.298909102	0.006070183	0.077262195	CU570691.2	NA	
ENSDARG00000018270	1.29802811	0.040896709	0.253235367	olfm1a	OLFM1	
ENSDARG00000076302	1.29776731	0.012502989	0.1232581	DTX4 (1 of 2)	DTX4	
ENSDARG00000020204	1.296743786	0.043686718	0.261922149	nf2a	NF2	
ENSDARG00000030896	1.296527879	0.033044872	0.223283535	foxq1a	FOXQ1	
ENSDARG00000079199	1.295902673	0.029536276	0.207695056	megf6a	MEGF6	
ENSDARG00000028899	1.295458119	0.036536337	NA	TEKT4	AL354822.1	
ENSDARG00000052855	1.295121265	0.045874928	0.269585804	ctso	CTSO	
ENSDARG00000087483	1.293903694	0.028043075	0.200359317	si:dkey-226l10.6	REPIN1	
ENSDARG00000006982	1.292829975	2.17E-07	3.42E-05	msxd	MSX2	
ENSDARG00000068732	1.292278027	4.06E-07	5.82E-05	spry4	SPRY4	
ENSDARG00000071013	1.291520054	0.032276823	0.219647768	arl6ip6	ARL6IP6	
ENSDARG00000009978	1.291429099	0.003885545	0.05773133	icn	S100A5	
ENSDARG00000086991	1.290727861	0.015573819	0.141067437	CU467620.1	PBX1	
ENSDARG00000012816	1.289482931	0.029113651	0.206264406	C2H3orf58 (1 of 2)	C3orf58	
ENSDARG00000027082	1.289307259	0.024943172	0.186081555	hmbox1a	HMBOX1	
ENSDARG00000071046	1.288911726	0.008986466	0.099493847	bbip1	BBIP1	
ENSDARG00000089532	1.288710328	0.000370744	0.011295193	UBR3 (1 of 2)	UBR3	
ENSDARG00000074750	1.288043014	3.34E-05	0.001977857	qser1	QSER1	
ENSDARG00000087673	1.286846355	0.039842133	0.249583438	CR388132.1	ZNF420	
ENSDARG00000018745	1.282255801	0.010671436	0.110967825	psip1	PSIP1	
ENSDARG00000060715	1.28104541	0.044743566	0.266030688	PLOD3 (2 of 2)	PLOD3	
ENSDARG00000059961	1.280256034	0.004319827	0.062181963	chpf2	CHPF2	
ENSDARG00000074366	1.279268709	0.000117085	0.004907005	FP245444.1	LPHN2	
ENSDARG00000012013	1.27894996	0.022095458	0.173260666	cpa6	CPA6	
ENSDARG00000044689	1.278562509	0.039262557	0.247888768	ttc8	TTC8	
ENSDARG00000057780	1.278448576	0.003776755	0.056529606	nitr8	NA	
ENSDARG00000055653	1.278227106	0.012579518	0.123714885	nubp2	NUBP2	
ENSDARG00000094252	1.277956525	0.038581486	NA	si:dkey-169i5.2	NA	
ENSDARG00000038867	1.277921323	0.026548275	0.193873745	shhb	SHH	
ENSDARG00000071237	1.277589903	0.044319128	0.264352607	snapc3	SNAPC3	
ENSDARG00000088844	1.277107254	0.021164285	0.16786343	DEAF1	DEAF1	
ENSDARG00000043436	1.277005523	0.004520187	0.064031631	si:dkey-5n18.1	NA	
ENSDARG00000015158	1.276930741	0.011129004	0.113894985	slc50a1	SLC50A1	
ENSDARG00000055206	1.275786462	0.038846815	NA	dtnbp1b	DTNBP1	
ENSDARG00000055290	1.274556503	0.048143596	0.275842415	mpeg1	MPEG1	
ENSDARG00000055753	1.274532296	0.034142319	0.228172792	suv39h1b	SUV39H1	
ENSDARG00000091859	1.273908149	0.013344283	0.128456483	si:ch73-233m11.2	NLRP2	
ENSDARG00000094610	1.273771224	0.020155065	0.162441127	-	HIST1H2BI	
ENSDARG00000069994	1.273649268	0.009958945	0.106156667	elna	ELN	
ENSDARG00000081824	1.27346781	0.039146658	NA	5S_rRNA	NA	
ENSDARG00000045815	1.272902734	0.048891398	0.277786056	mcm10	MCM10	
ENSDARG00000006923	1.272791062	0.044221286	0.263976929	cacna1ab	CACNA1A	
ENSDARG00000000212	1.272261036	0.012630519	0.123875688	KRT23 (1 of 15)	KRT20	
ENSDARG00000061411	1.270359625	0.00833662	0.095661152	whsc2	NELFA	
ENSDARG00000053209	1.26920529	8.35E-09	2.17E-06	smad6a	SMAD6	
ENSDARG00000074075	1.267137259	0.00563833	0.073670126	si:dkey-261l11.3	ANTXR1	
ENSDARG00000077556	1.265938915	0.048272643	0.276213393	flrt1a	FLRT1	
ENSDARG00000003827	1.264438968	0.032281377	0.219647768	snapc1b	SNAPC1	
ENSDARG00000020217	1.26301617	0.016691799	0.147235719	cpsf4	CPSF4	
ENSDARG00000075038	1.262747791	0.040703909	0.252435816	CABZ01058371.1	NA	
ENSDARG00000024598	1.258990043	0.000442667	0.012848568	wu:fk11d03	RP11-124D2.6	
ENSDARG00000076320	1.258733941	0.00090984	0.021957569	ANO9 (2 of 2)	ANO9	
ENSDARG00000068461	1.258426161	0.001336441	0.027970847	C8H9orf3	C9orf3	
ENSDARG00000002172	1.256652985	0.001413567	0.029088999	BX255919.1	APLNR	
ENSDARG00000004131	1.254755553	0.041936801	0.256441299	rttn	RTTN	
ENSDARG00000061450	1.254697242	0.005228072	0.070101154	tesk2	TESK2	
ENSDARG00000011582	1.250791041	5.03E-10	1.80E-07	sox5	SOX5	
ENSDARG00000013333	1.249517843	0.000322189	0.010176795	ndufa10	NDUFA10	
ENSDARG00000010572	1.248603334	2.41E-07	3.71E-05	slc25a25a	SLC25A25	
ENSDARG00000077912	1.248566516	0.002750536	0.045227227	BCORL1	BCORL1	
ENSDARG00000010047	1.248328454	0.002245008	0.039699993	neu3.2	NEU3	
ENSDARG00000087530	1.247739348	0.035331723	0.233175193	wu:fe05a04	NA	
ENSDARG00000079497	1.24752602	0.001212047	0.026329452	C5H8orf4 (1 of 2)	C8orf4	
ENSDARG00000069029	1.239038552	0.028672155	0.20383684	CABZ01087853.1	ACSS2	
ENSDARG00000086815	1.238850806	0.011296725	0.115063201	MYADM (2 of 2)	MYADM	
ENSDARG00000058454	1.238822138	0.000135163	0.005477612	dynll1	DYNLL1	
ENSDARG00000001442	1.23638473	1.53E-08	3.41E-06	inppl1b	INPPL1	
ENSDARG00000026834	1.236364799	0.012878346	0.125525933	cdr2l	CDR2L	
ENSDARG00000063646	1.235329258	0.040025566	0.250280819	lnpa	KIAA1715	
ENSDARG00000074146	1.232086899	0.031822462	0.218198466	zgc:113452	NA	
ENSDARG00000035563	1.231764253	2.44E-08	5.23E-06	znf703	ZNF703	
ENSDARG00000055505	1.229144623	0.018868925	0.157009555	pdgfaa	PDGFA	
ENSDARG00000084980	1.228022802	0.049599038	0.280307892	5S_rRNA	NA	
ENSDARG00000044420	1.227597197	0.029564217	0.207771755	dnajc19	DNAJC19	
ENSDARG00000088837	1.226974577	0.012168898	0.12100589	CR631124.1	FAM19A1	
ENSDARG00000014532	1.226968571	0.002418372	0.041471947	aida	AIDA	
ENSDARG00000060921	1.225462665	0.010797756	0.112039764	pla2g6	PLA2G6	
ENSDARG00000083312	1.224812711	0.039338883	0.248058727	AC024175.21	NA	
ENSDARG00000004771	1.221586983	0.015090408	0.138590355	ankrd10b	ANKRD10	
ENSDARG00000036067	1.221385714	0.040582758	0.251978645	si:dkey-78a14.5	NAT2	
ENSDARG00000006215	1.221179899	4.34E-05	0.002381753	akr1b1	AKR1B15	
ENSDARG00000094210	1.220917664	0.010824372	0.112248149	zgc:109934	FTH1	
ENSDARG00000087535	1.219073453	0.046319066	NA	CR628395.1	NA	
ENSDARG00000025859	1.217698843	0.009372445	0.102511519	lmf2b	LMF2	
ENSDARG00000039996	1.216991793	0.034809544	0.230405393	xkr8.3	XKR8	
ENSDARG00000027529	1.216926879	0.035526133	0.233797604	hmox1	HMOX1	
ENSDARG00000036755	1.216618624	0.018926538	0.15718449	prmt10	PRMT10	
ENSDARG00000087555	1.216169779	0.043414291	0.261078003	FP103059.1	NA	
ENSDARG00000041562	1.21363894	0.020281047	0.163303294	TMEM38B	TMEM38B	
ENSDARG00000014147	1.210603836	1.90E-09	5.72E-07	axin2	AXIN2	
ENSDARG00000070348	1.210342571	5.05E-05	0.002688509	hoxc10a	HOXC10	
ENSDARG00000005058	1.209445979	0.001202958	0.026236265	ncapd2	NCAPD2	
ENSDARG00000052300	1.20920104	0.044536248	0.265078575	zgc:171489	AC092338.5	
ENSDARG00000060282	1.20886981	0.025729343	0.190317391	rnf121	RNF121	
ENSDARG00000055838	1.208219606	0.025540968	0.189005366	mettl16	METTL16	
ENSDARG00000062192	1.204377771	0.001900289	0.035453038	TBC1D8B	TBC1D8B	
ENSDARG00000089159	1.202826612	0.00021878	0.007783208	si:dkeyp-89c11.2	ACOT2	
ENSDARG00000015611	1.202559802	0.046448592	0.271379175	rasl11b	RASL11B	
ENSDARG00000021151	1.201490405	0.00661561	0.081958198	ptpreb	PTPRE	
ENSDARG00000095341	1.201351249	0.002146891	0.038495206	si:ch211-244o18.2	MLL3	
ENSDARG00000095372	1.200910147	0.038140075	0.243381967	si:dkey-15h8.6	NA	
ENSDARG00000041502	-1.200018397	3.02E-05	0.001850283	tgfb1a	TGFB1	
ENSDARG00000039850	-1.20015145	0.015480789	0.140595346	dusp22b	DUSP22	
ENSDARG00000004754	-1.200539802	6.65E-06	0.000555581	hspa4a	HSPA4	
ENSDARG00000006092	-1.200568072	0.009725079	0.104647251	RAD21 (3 of 3)	RAD21	
ENSDARG00000063051	-1.203532127	0.038105599	0.243365488	bap1	BAP1	
ENSDARG00000044094	-1.203898055	0.004560178	0.064261503	gfpt2	GFPT2	
ENSDARG00000017386	-1.204564281	0.043409539	0.261078003	sobpb	SOBP	
ENSDARG00000045143	-1.206344355	0.007892481	0.092302684	hbbe2	HBE1	
ENSDARG00000024109	-1.20795154	0.013604896	0.130031336	naa40	NAA40	
ENSDARG00000092858	-1.208111191	0.049399452	NA	si:ch1073-126c3.2	NA	
ENSDARG00000052511	-1.209718819	0.020076258	0.162181568	LIN28B	LIN28B	
ENSDARG00000038995	-1.20979265	0.03017763	0.210110024	tsnax	TRAX	
ENSDARG00000019529	-1.210650379	0.000375767	0.011367606	parp1	PARP1	
ENSDARG00000006074	-1.211468779	0.011678265	0.117831838	uck2a	UCK2	
ENSDARG00000009390	-1.212483163	0.002909529	0.046987257	npl	NPL	
ENSDARG00000012899	-1.212497011	0.002193608	0.039140983	ddx49	DDX49	
ENSDARG00000062970	-1.213628213	4.97E-06	0.000447154	fam129ba	FAM129B	
ENSDARG00000076585	-1.214162116	0.024676351	0.185239732	si:ch211-113e8.11	NA	
ENSDARG00000056764	-1.21421662	0.049215808	0.278679607	si:ch73-22b10.1	HYDIN	
ENSDARG00000090375	-1.214397417	0.04689382	0.272225625	ALPK3 (2 of 2)	ALPK3	
ENSDARG00000020548	-1.215018606	0.046757992	0.272076729	BX000999.1	MS4A3	
ENSDARG00000096273	-1.215264384	0.015391987	0.140159253	si:dkey-3n22.9	HMGXB3	
ENSDARG00000063268	-1.215299625	0.027300165	0.196934819	SLC35G1	SLC35G1	
ENSDARG00000036164	-1.215838535	0.022600383	0.175561657	cars	CARS	
ENSDARG00000009387	-1.216355563	0.037143413	0.240299423	robo4	NA	
ENSDARG00000036214	-1.217804267	0.035348362	0.233175193	dazl	DAZ2	
ENSDARG00000077372	-1.219732978	0.034771161	0.230276197	tfr1b	TFRC	
ENSDARG00000087804	-1.224539021	0.030673811	0.212270677	TNFRSF11A	TNFRSF11A	
ENSDARG00000096257	-1.224988568	0.002923968	0.047131839	si:ch73-367p23.2	HRC	
ENSDARG00000074260	-1.225372645	0.007483654	0.089175891	HIST2H2AB (25 of 30)	HIST2H2AA3	
ENSDARG00000008969	-1.228321384	0.013778543	0.131021972	fgb	FGB	
ENSDARG00000071697	-1.228690151	0.001825379	0.034619738	zgc:66433	KIAA1211L	
ENSDARG00000058148	-1.228761854	2.75E-07	4.19E-05	DNAJC7 (1 of 2)	DNAJC7	
ENSDARG00000086869	-1.228886577	0.046580561	NA	CABZ01040055.1	NA	
ENSDARG00000054510	-1.229605291	0.046942712	NA	adrb2b	ADRB2	
ENSDARG00000053929	-1.230508715	0.049270518	0.278858797	opn4b	OPN4	
ENSDARG00000029695	-1.232471756	0.004562593	0.064261503	pgp	PGP	
ENSDARG00000056314	-1.233894978	0.041255234	0.254355467	a2ml	PZP	
ENSDARG00000014053	-1.234023908	0.017535438	0.151336733	olfm1b	OLFM3	
ENSDARG00000073743	-1.234246136	0.016043959	0.143809781	slc25a37	SLC25A37	
ENSDARG00000043928	-1.235196197	0.039289057	0.247926502	GPN1	GPN1	
ENSDARG00000071005	-1.235283629	0.005215178	0.070064422	ppp1r3ca	PPP1R3C	
ENSDARG00000005470	-1.235829696	0.006461144	0.080334186	kif5aa	KIF5A	
ENSDARG00000034160	-1.236569065	0.000968953	0.022838851	slc4a1ap	SLC4A1AP	
ENSDARG00000094760	-1.236800474	0.00374359	0.056278311	si:dkey-125i10.3	ZNF185	
ENSDARG00000043209	-1.23910602	0.003145201	0.049856078	nsun5	NSUN5	
ENSDARG00000076391	-1.240857608	0.044701963	NA	npm2a	NPM2	
ENSDARG00000058030	-1.241791493	0.022441981	0.175122869	hspa14	HSPA14	
ENSDARG00000070230	-1.241921691	0.007527121	0.089569615	ALDH1L2	ALDH1L2	
ENSDARG00000078676	-1.242088814	0.012472104	0.123120781	C25H11orf9	MYRF	
ENSDARG00000086853	-1.243406955	0.029294681	0.206862769	DPYD (1 of 5)	DPYD	
ENSDARG00000069598	-1.243542344	0.044475705	NA	chrm5b	CHRM5	
ENSDARG00000016721	-1.246535223	1.02E-05	0.000768869	sdha	SDHA	
ENSDARG00000087074	-1.246647708	0.008302918	0.095430792	znf574	ZNF574	
ENSDARG00000019280	-1.248298945	0.000469842	0.013499791	larsb	LARS	
ENSDARG00000009745	-1.24865117	0.003472388	0.053608307	fbxw2	FBXW2	
ENSDARG00000061647	-1.249651889	0.013935691	0.131932223	nrxn1a	NRXN1	
ENSDARG00000007349	-1.25182769	0.02721655	0.196597597	dmrt1	DMRT1	
ENSDARG00000057910	-1.25201723	0.020133735	0.162370375	mrps34	MRPS34	
ENSDARG00000015866	-1.253412333	3.68E-08	7.18E-06	apoa2	NA	
ENSDARG00000077891	-1.253927925	0.047781709	0.274593011	NPC1L1	NPC1L1	
ENSDARG00000091088	-1.254350217	0.014646952	0.136376769	IL1RAP	IL1RAP	
ENSDARG00000075048	-1.254447681	0.001099972	0.024869488	lonrf1	LONRF1	
ENSDARG00000089390	-1.25480845	0.000111266	0.004744122	CABZ01068602.1	PNPLA2	
ENSDARG00000018658	-1.255813718	0.030175602	0.210110024	aar2	AAR2	
ENSDARG00000041609	-1.257686678	0.036425615	0.237528488	adarb1a	ADARB1	
ENSDARG00000091144	-1.258283032	0.042892546	NA	si:dkey-17m8.3	NA	
ENSDARG00000046085	-1.258359841	0.049645537	0.280307892	CLDND1 (1 of 2)	CLDND1	
ENSDARG00000092466	-1.258809827	0.042447844	NA	thbs2a	THBS2	
ENSDARG00000042816	-1.25958237	0.001860256	0.035082915	mmp9	MMP9	
ENSDARG00000018716	-1.259806133	4.22E-07	6.00E-05	dgkh	DGKH	
ENSDARG00000019222	-1.263597147	0.036094396	0.236450634	mrpl24	MRPL24	
ENSDARG00000086778	-1.265176827	0.048770867	NA	pdgfb	PDGFB	
ENSDARG00000070074	-1.266115295	0.00068472	0.017899713	lrp8	LRP8	
ENSDARG00000063682	-1.266325265	0.003634496	0.055169215	-	FHOD3	
ENSDARG00000001910	-1.266541003	0.002827597	0.046068716	rorab	RORA	
ENSDARG00000061918	-1.267310597	0.041979182	0.256444714	cplx2	CPLX2	
ENSDARG00000004539	-1.268828837	0.000709362	0.01830175	ptgs2a	PTGS2	
ENSDARG00000044375	-1.269629244	0.047899277	0.275161948	zgc:158291	POU4F3	
ENSDARG00000061481	-1.269992016	4.62E-05	0.002488853	CABZ01041812.1	FRRS1	
ENSDARG00000068366	-1.270548622	0.039495831	0.248683348	si:dkey-154p10.3	NA	
ENSDARG00000076748	-1.270666424	0.005638215	0.073670126	ntn2	NTN3	
ENSDARG00000079500	-1.2708736	0.038464332	0.244518172	kif3cb	KIF3C	
ENSDARG00000068655	-1.271657244	0.019771295	0.16062892	DNLZ	DNLZ	
ENSDARG00000075376	-1.272044544	0.049212206	0.278679607	SGSM1 (1 of 2)	SGSM1	
ENSDARG00000003684	-1.272087554	0.044424877	0.264677896	obsl1a	OBSL1	
ENSDARG00000035549	-1.272281174	0.048226869	0.2760434	UPRT	UPRT	
ENSDARG00000078147	-1.273707431	0.040801369	NA	il10	NA	
ENSDARG00000018436	-1.27408885	0.033198149	0.22387904	LPHN1 (3 of 4)	LPHN1	
ENSDARG00000010619	-1.274578354	0.046057469	NA	themis	THEMIS	
ENSDARG00000042956	-1.275541313	0.029942517	0.209744095	cyp2ad6	CYP2J2	
ENSDARG00000058117	-1.276995636	0.005495971	0.072476802	snap25b	SNAP25	
ENSDARG00000054332	-1.277217588	0.04634964	NA	trim66	TRIM66	
ENSDARG00000044341	-1.277289943	0.041788897	0.25595066	CHST7	CHST7	
ENSDARG00000046013	-1.277998451	0.000956541	0.022608319	rasl11a	RASL11A	
ENSDARG00000058857	-1.278234234	0.00201619	0.037013021	C18H19orf12 (1 of 4)	C19orf12	
ENSDARG00000069883	-1.280932568	2.76E-05	0.001706779	ATF6B	ATF6B	
ENSDARG00000074548	-1.28120597	5.13E-05	0.002712281	zbtb17	ZBTB17	
ENSDARG00000060176	-1.28135006	0.037060652	0.240173504	TRMT10B	TRMT10B	
ENSDARG00000052471	-1.282908486	0.026423681	0.193372277	taf1a	TAF1A	
ENSDARG00000053912	-1.283839527	1.84E-06	0.000202268	fbl	FBLL1	
ENSDARG00000053358	-1.286635572	0.000375705	0.011367606	basp1	BASP1	
ENSDARG00000053262	-1.287890326	0.033640785	0.22597717	atp1b4	ATP1B4	
ENSDARG00000040069	-1.2882524	0.038545007	NA	CPNE4 (1 of 2)	CPNE4	
ENSDARG00000023181	-1.288462774	0.049640007	0.280307892	pcp4l1	PCP4L1	
ENSDARG00000018111	-1.289334951	6.99E-05	0.003433711	jhdm1da	JHDM1D	
ENSDARG00000077862	-1.289893955	0.048796976	NA	si:dkey-169i5.4	NA	
ENSDARG00000019274	-1.29143711	0.049608983	0.280307892	rasd1	RASD1	
ENSDARG00000014402	-1.291454748	0.027144427	0.196464489	SMC1B	SMC1B	
ENSDARG00000071241	-1.291815635	0.003182275	0.050258294	trim35-39	TRIM35	
ENSDARG00000006598	-1.292565624	0.019411733	0.158683071	sgk2b	NA	
ENSDARG00000076647	-1.293258225	0.047595203	NA	pex1	PEX1	
ENSDARG00000043182	-1.293782344	0.000363836	0.01112419	-	HHLA2	
ENSDARG00000031649	-1.294155093	0.037870013	NA	sst3	SST	
ENSDARG00000038027	-1.295054717	0.010349277	0.108500075	nol12	NOL12	
ENSDARG00000044615	-1.29584709	0.021148042	0.167846102	zak	MLTK	
ENSDARG00000085334	-1.296212324	0.037654168	NA	5S_rRNA	NA	
ENSDARG00000051956	-1.296505451	0.001818749	0.03453211	isca1	ISCA1	
ENSDARG00000075833	-1.29719202	0.048412701	0.276771038	LYVE1 (1 of 2)	LYVE1	
ENSDARG00000029587	-1.298164365	0.043557097	0.26150999	MSRA	MSRA	
ENSDARG00000063299	-1.298544834	0.007050824	0.085440276	PCLO (1 of 2)	PCLO	
ENSDARG00000031044	-1.299186694	0.000215766	0.007691909	lipg	LIPG	
ENSDARG00000045601	-1.29929327	0.037171869	0.240304897	cax1	NA	
ENSDARG00000009087	-1.301133983	0.049657058	0.280307892	cd74a	CD74	
ENSDARG00000056605	-1.30127653	0.008123574	0.093998228	WBP2	WBP2	
ENSDARG00000069951	-1.302230022	0.047645216	0.27439013	eef1a1b	EEF1A1	
ENSDARG00000009081	-1.302760282	0.040411814	0.251430417	sh2d3cb	SH2D3C	
ENSDARG00000059567	-1.303129593	0.007066326	0.085567686	CU570691.1	RADIL	
ENSDARG00000016903	-1.305464458	6.95E-05	0.003424266	wdr5	WDR5B	
ENSDARG00000015512	-1.305813601	0.036518952	NA	aqp8b	AQP8	
ENSDARG00000078301	-1.305906581	0.01868788	0.156107848	C22H6orf89	C6orf89	
ENSDARG00000074367	-1.306119598	3.88E-05	0.002173757	CR381676.2	USP46	
ENSDARG00000010936	-1.30639571	0.043867649	0.262366104	abcb4	ABCB4	
ENSDARG00000006383	-1.307577572	0.047070817	0.272724518	stxbp5l	STXBP5L	
ENSDARG00000055622	-1.307761531	0.045431059	0.268816075	zgc:153345	ARHGAP11A	
ENSDARG00000033367	-1.310129346	0.00082201	0.020470435	rrm2b	RRM2B	
ENSDARG00000012764	-1.311164842	0.035948395	NA	CABZ01057488.1	NA	
ENSDARG00000013250	-1.311311228	0.000197896	0.007265928	tars	TARS	
ENSDARG00000031651	-1.311482954	0.000221688	0.007812966	slc29a1	SLC29A1	
ENSDARG00000075426	-1.312720993	0.023531686	0.180350118	CU639413.2	PARP15	
ENSDARG00000004647	-1.312971657	0.0191908	0.157928887	spice1	SPICE1	
ENSDARG00000008155	-1.313148019	8.86E-06	0.000689006	sms	SMS	
ENSDARG00000030176	-1.313737808	0.024133752	0.182844027	ITGB1BP2	ITGB1BP2	
ENSDARG00000069706	-1.313814459	0.045749137	0.269275935	prmt6	PRMT6	
ENSDARG00000060549	-1.314888611	0.035959651	0.235837666	ECEL1	ECEL1	
ENSDARG00000011602	-1.315251222	0.024542881	0.184678375	si:dkeyp-117h8.2	KIAA1211	
ENSDARG00000086609	-1.316177128	0.046317115	0.271179407	LOXL4 (2 of 3)	LOXL4	
ENSDARG00000057121	-1.316212941	0.029338565	0.206862769	C7 (1 of 2)	C7	
ENSDARG00000070131	-1.316292107	0.046574373	0.271568304	rpp25l	RPP25	
ENSDARG00000004874	-1.317117131	0.046926166	0.272225625	spata6l	SPATA6L	
ENSDARG00000022712	-1.31789523	6.25E-10	2.15E-07	stat3	STAT3	
ENSDARG00000091410	-1.319145033	0.046096815	0.270519664	st18	ST18	
ENSDARG00000087253	-1.32008634	0.006152439	0.077929116	yme1l1b	YME1L1	
ENSDARG00000045142	-1.320428268	0.007142894	0.086020358	hbz	HBA1	
ENSDARG00000001754	-1.322381616	2.02E-07	3.24E-05	noc2l	NOC2L	
ENSDARG00000069844	-1.322490444	0.004572779	0.064299556	irg1	IRG1	
ENSDARG00000039196	-1.32274858	0.000277553	0.009165681	greb1l	GREB1L	
ENSDARG00000019945	-1.323068171	0.018581853	0.155752188	ptprdb	PTPRD	
ENSDARG00000055314	-1.323236494	0.003260498	0.05116451	mcmbp	MCMBP	
ENSDARG00000075281	-1.324070873	0.043595307	0.26164798	TBC1D30	TBC1D30	
ENSDARG00000017675	-1.324199875	0.025145818	0.187047875	cirh1a	CIRH1A	
ENSDARG00000068787	-1.32624679	0.031748861	0.217867686	slc6a17	SLC6A17	
ENSDARG00000069422	-1.328132393	0.018575763	0.155752188	nhp2	NHP2	
ENSDARG00000038260	-1.328415125	0.005356417	0.07112775	cygb1	CYGB	
ENSDARG00000032808	-1.328886476	0.009378345	0.102511519	tdrd7	TDRD7	
ENSDARG00000073704	-1.329157081	0.038175	0.243489613	si:dkeyp-72g9.4	NA	
ENSDARG00000068386	-1.329565108	0.015447989	0.140445926	CABZ01101003.1	CYLD	
ENSDARG00000095142	-1.329651569	0.012524466	0.123328307	-	FKBP15	
ENSDARG00000077157	-1.329698885	0.043852472	0.262366104	synpo2b	SYNPO2	
ENSDARG00000052792	-1.330631035	0.037901212	0.243042973	nots	CTSE	
ENSDARG00000019715	-1.331978278	0.031932969	0.218476696	metap1d	METAP1D	
ENSDARG00000055288	-1.332945951	0.043824829	0.262366104	SLMO1	SLMO1	
ENSDARG00000028804	-1.333495221	0.043919775	0.262586464	ankrd9	ANKRD9	
ENSDARG00000035913	-1.334484379	2.57E-05	0.001620275	yars	YARS	
ENSDARG00000041734	-1.334505059	0.041680972	0.255599379	C20H6orf170	C6orf170	
ENSDARG00000043328	-1.335268227	0.039614708	0.248842302	fip1l1a	FIP1L1	
ENSDARG00000058821	-1.335847578	0.00827434	0.095229726	sema5a	SEMA5A	
ENSDARG00000037587	-1.336039464	0.043834715	0.262366104	SYNPR (1 of 2)	SYNPR	
ENSDARG00000020671	-1.336624845	0.002152936	0.038495206	HEATR1 (2 of 2)	HEATR1	
ENSDARG00000078935	-1.336801407	0.000131881	0.005395517	ttll4	TTLL4	
ENSDARG00000089477	-1.338453987	0.000457355	0.01318578	si:ch211-132g1.3	NA	
ENSDARG00000090578	-1.341125844	0.015600218	0.141157741	zgc:171497	NA	
ENSDARG00000063542	-1.341292124	0.002291088	0.040089366	COL4A3BP (1 of 2)	COL4A3BP	
ENSDARG00000051880	-1.343027192	0.041709868	0.255599379	kcnj11	KCNJ11	
ENSDARG00000045959	-1.343183304	0.042652357	0.258507696	csf3r	CSF3R	
ENSDARG00000025122	-1.343450738	3.16E-07	4.76E-05	abhd4	ABHD4	
ENSDARG00000028222	-1.343763145	0.038099447	0.243365488	itgb8	ITGB8	
ENSDARG00000040254	-1.346569454	0.039222241	0.247777855	hormad1	HORMAD1	
ENSDARG00000041215	-1.346638802	0.017881673	0.15285842	cetn4	CETN2	
ENSDARG00000003998	-1.346686709	0.014533544	0.135796563	phyhipla	PHYHIPL	
ENSDARG00000061186	-1.34720256	0.000608818	0.01644861	ITGA4	ITGA4	
ENSDARG00000068983	-1.347258651	0.005281002	0.070641202	btbd9	BTBD9	
ENSDARG00000086162	-1.347470681	0.001630465	0.032128768	ZNF385D	ZNF385D	
ENSDARG00000079161	-1.347599843	1.43E-05	0.001009705	BSN (1 of 2)	BSN	
ENSDARG00000070537	-1.348410079	0.018805636	0.156862735	stmn2b	STMN2	
ENSDARG00000043646	-1.349641343	0.011692881	0.117887688	slc6a8	SLC6A8	
ENSDARG00000009494	-1.350478444	0.000923309	0.02210442	xrcc1	XRCC1	
ENSDARG00000005220	-1.350584918	5.18E-05	0.002719896	pdcd6	PDCD6	
ENSDARG00000088738	-1.3507051	0.040734036	0.252501061	GSG1	GSG1	
ENSDARG00000069139	-1.351858892	0.016805283	0.147857231	grik1a	GRIK1	
ENSDARG00000028027	-1.352019323	0.038520896	0.244665625	trim63	TRIM63	
ENSDARG00000042520	-1.353101531	0.000210451	0.007570351	UTP14C	UTP14A	
ENSDARG00000059858	-1.353108412	0.002111368	0.038258282	PAPPA (2 of 2)	PAPPA	
ENSDARG00000062662	-1.353760061	0.023068497	0.178336288	LMOD3	LMOD3	
ENSDARG00000092945	-1.354337457	7.96E-06	0.000636168	si:ch211-250g4.3	CEP250	
ENSDARG00000041428	-1.354533465	0.005312131	0.070923347	YRDC	YRDC	
ENSDARG00000023713	-1.355132288	0.027817795	0.199579609	aqp1a.1	AQP1	
ENSDARG00000019498	-1.355423043	0.004664139	0.065105501	cry5	NA	
ENSDARG00000026398	-1.356585274	0.03389487	0.227062591	MMEL1	MMEL1	
ENSDARG00000069995	-1.357016973	0.039983508	0.250280819	AL935296.1	DPY19L2	
ENSDARG00000021820	-1.358306748	0.030321338	NA	SLC45A4 (2 of 2)	SLC45A4	
ENSDARG00000075463	-1.358963598	0.030310857	NA	MSS51	MSS51	
ENSDARG00000019487	-1.359188897	0.001903206	0.035453038	tmx1	TMX1	
ENSDARG00000079065	-1.359205814	0.040321027	0.251430417	-	NA	
ENSDARG00000015717	-1.36059332	0.034247141	0.228442792	flt4	FLT4	
ENSDARG00000004721	-1.362278531	0.039156046	0.2475417	mpp5b	MPP5	
ENSDARG00000091003	-1.363735738	0.035185016	NA	IL34 (2 of 2)	IL34	
ENSDARG00000037101	-1.364504012	0.019142144	0.157688064	mtmr7a	MTMR7	
ENSDARG00000002533	-1.365227514	0.027871243	0.199813917	adora2b	ADORA2B	
ENSDARG00000075318	-1.3664271	0.003185809	0.050267909	slc16a6a	SLC16A6	
ENSDARG00000071475	-1.366689112	0.004048552	0.059458353	aox3	AOX1	
ENSDARG00000087122	-1.36672379	0.018490076	0.155358852	BX511061.2	NA	
ENSDARG00000001971	-1.366936424	0.038143958	0.243381967	cthrc1b	CTHRC1	
ENSDARG00000062481	-1.368511621	0.029563057	NA	mlphb	MLPH	
ENSDARG00000004806	-1.369099605	0.00011453	0.004823438	grwd1	GRWD1	
ENSDARG00000076904	-1.3691722	0.038822	0.246063602	loxl5b	LOX	
ENSDARG00000055100	-1.369558016	0.002379619	0.041024575	cxcl12b	CXCL12	
ENSDARG00000029688	-1.369671588	0.002342704	0.040579323	hsp70.1	HSPA1L	
ENSDARG00000053301	-1.370624772	0.034766196	NA	insm1b	INSM1	
ENSDARG00000014947	-1.371082753	1.09E-06	0.00012888	igfbp1a	IGFBP1	
ENSDARG00000022456	-1.371647762	4.56E-05	0.002462589	eno1a	ENO1	
ENSDARG00000035797	-1.371967176	0.029406253	NA	si:dkey-17m8.2	NA	
ENSDARG00000093563	-1.372099285	0.014332702	0.134652167	si:ch211-225b11.4	NA	
ENSDARG00000056376	-1.372192307	0.029415363	NA	ankrd37	ANKRD37	
ENSDARG00000093068	-1.373517688	0.023621508	0.180716105	-	C3	
ENSDARG00000021389	-1.373793606	0.001172682	0.025954252	jag2	JAG2	
ENSDARG00000078850	-1.374550162	0.00035366	0.010871093	plekhm2	PLEKHM2	
ENSDARG00000018810	-1.374704398	0.002657063	0.044112375	ZCCHC4	ZCCHC4	
ENSDARG00000015626	-1.375155222	0.035880235	NA	pglyrp6	PGLYRP2	
ENSDARG00000090286	-1.376267794	0.023293034	0.179413317	serpina1	SERPINA1	
ENSDARG00000042630	-1.376760939	0.000955664	0.022608319	hebp2	HEBP2	
ENSDARG00000025912	-1.377585535	0.022474864	0.175132881	-	BSCL2	
ENSDARG00000063293	-1.377610494	0.032003519	0.218600076	NETO2 (2 of 2)	NETO2	
ENSDARG00000038075	-1.378329504	8.85E-07	0.000110999	cyc1	CYC1	
ENSDARG00000061685	-1.378484888	0.037576845	0.241609868	hcn4	HCN2	
ENSDARG00000078560	-1.378784122	0.033824436	0.226856082	slc9a5	SLC9A5	
ENSDARG00000002396	-1.378986654	5.35E-06	0.000471841	cry-dash	NA	
ENSDARG00000042221	-1.379497939	0.002703547	0.044625404	mthfd1l	MTHFD1L	
ENSDARG00000052494	-1.37954988	0.001803978	0.034381648	pcdh18b	PCDH18	
ENSDARG00000055889	-1.380173718	0.016666822	0.147090911	zgc:153215	RBM12	
ENSDARG00000015174	-1.380841361	0.03289841	0.22273183	atp6v0a1b	ATP6V0A1	
ENSDARG00000090833	-1.380900536	0.037142432	0.240299423	igfbp6b	IGFBP6	
ENSDARG00000044456	-1.381800584	0.03706804	0.240173504	pcyt1bb	PCYT1B	
ENSDARG00000036058	-1.383150971	0.000323408	0.010178848	gnao1b	GNAO1	
ENSDARG00000075222	-1.383189925	0.011960614	0.119695325	fam123a	AMER2	
ENSDARG00000094402	-1.384349339	0.030738366	0.21260329	si:dkey-200c24.1	EPB41	
ENSDARG00000041926	-1.386653364	0.031445986	NA	DLG4 (3 of 3)	DLG4	
ENSDARG00000039066	-1.387515399	0.0090184	0.09965304	klhl31	KLHL31	
ENSDARG00000053074	-1.388282674	0.036021262	0.236061537	GIPC3	GIPC3	
ENSDARG00000022614	-1.389607586	0.022842372	0.177041266	ddx43	DDX43	
ENSDARG00000009782	-1.389855562	0.00022482	0.007883167	myh11a	MYH11	
ENSDARG00000010727	-1.390208099	0.034137062	NA	ttyh2l	TTYH2	
ENSDARG00000074031	-1.391536047	0.008474211	0.096581654	FASTKD2	FASTKD2	
ENSDARG00000001637	-1.39225861	0.001627435	0.032105873	CU695232.1	SLC39A9	
ENSDARG00000056128	-1.394326249	0.010246317	0.108013781	fastkd1	FASTKD1	
ENSDARG00000037142	-1.395118255	0.019120223	0.157688064	C14H4orf47	C4orf47	
ENSDARG00000046072	-1.395319903	0.032087006	0.218876943	SNX16	SNX16	
ENSDARG00000089041	-1.395471906	0.018442974	0.155193746	CABZ01087025.1	NA	
ENSDARG00000034060	-1.395522132	4.38E-05	0.002389484	elac2	ELAC2	
ENSDARG00000091992	-1.395761252	0.034350398	0.228843022	mrap	MRAP	
ENSDARG00000077229	-1.396979075	0.032037625	0.218713752	ANO8 (1 of 2)	ANO8	
ENSDARG00000038399	-1.398821131	0.001765907	0.033941368	polr3h	POLR3H	
ENSDARG00000071741	-1.399392021	0.030795988	0.212773404	zgc:112977	NA	
ENSDARG00000042983	-1.399591141	0.030784599	0.212773404	has1	NA	
ENSDARG00000018968	-1.400012924	0.000394302	0.01170171	acvr1b	ACVR1B	
ENSDARG00000015537	-1.400426036	0.031296116	0.215535535	gad2	GAD2	
ENSDARG00000022918	-1.401104684	0.025523403	0.188956754	TBCC	TBCC	
ENSDARG00000037554	-1.401190166	0.030135927	NA	arhgef3l	ARHGEF3	
ENSDARG00000062550	-1.402018709	4.10E-05	0.002282002	rc3h1	RC3H1	
ENSDARG00000079283	-1.402186247	0.007911259	0.09234997	si:ch211-247j9.1	ARHGAP24	
ENSDARG00000092980	-1.40301383	0.004715695	0.065505084	si:dkey-166k9.2	NA	
ENSDARG00000056627	-1.403739229	0.002822427	0.046056759	cxcl14	CXCL14	
ENSDARG00000044767	-1.404097333	0.033496711	NA	CR855387.1	TSPAN10	
ENSDARG00000074635	-1.404305182	1.91E-07	3.12E-05	abca1a	ABCA1	
ENSDARG00000014081	-1.405598979	0.031419807	0.216214078	fam184a	FAM184A	
ENSDARG00000052816	-1.406509446	0.018333333	0.15487333	shmt1	SHMT1	
ENSDARG00000088227	-1.407645022	0.025920726	NA	tmem163b	TMEM163	
ENSDARG00000058475	-1.408038101	0.000722987	0.018514276	ern2	ERN2	
ENSDARG00000011583	-1.40814256	0.000201193	0.007339906	cry1b	CRY1	
ENSDARG00000060922	-1.408493168	0.000637771	0.017069807	dgcr14	DGCR14	
ENSDARG00000092127	-1.408665785	0.017070147	0.148891539	G3BP2 (1 of 3)	G3BP2	
ENSDARG00000016736	-1.408844131	0.018373844	0.154976001	bcan	BCAN	
ENSDARG00000040033	-1.409224534	0.03125239	0.215320695	trmt11	TRMT11	
ENSDARG00000061791	-1.409779678	0.024531171	0.184678375	nyx	NYX	
ENSDARG00000074111	-1.410405191	0.025637712	NA	bcdin3d	BCDIN3D	
ENSDARG00000004433	-1.41174506	0.025866293	NA	btk	BTK	
ENSDARG00000022232	-1.412057123	3.77E-08	7.18E-06	ppan	PPAN-P2RY11	
ENSDARG00000078970	-1.413527194	0.029502015	NA	il7r	IL7R	
ENSDARG00000074151	-1.414304773	0.007629395	0.090406945	zgc:174234	NA	
ENSDARG00000088018	-1.41462642	0.032836917	0.222490828	LTBR	LTBR	
ENSDARG00000056268	-1.414686453	0.001320223	0.027698894	atxn7l2b	ATXN7L2	
ENSDARG00000093308	-1.415008219	0.032369127	0.220015315	CD58 (2 of 2)	CD58	
ENSDARG00000035891	-1.41518197	0.003942434	0.058326361	acana	ACAN	
ENSDARG00000084627	-1.415571185	0.026068515	0.191855508	5S_rRNA	NA	
ENSDARG00000045254	-1.415861014	0.018452966	0.155201822	C24H7orf50	C7orf50	
ENSDARG00000075154	-1.417146927	0.024822009	NA	B3GALT1	B3GALT1	
ENSDARG00000094542	-1.417535088	0.005271787	0.070604146	si:dkey-121h17.7	NA	
ENSDARG00000016319	-1.41927495	0.000530223	0.014787661	c9	C9	
ENSDARG00000001686	-1.420494216	0.022374138	0.174672794	uckl1a	UCKL1	
ENSDARG00000002267	-1.421536401	0.000762446	0.019323166	dcaf13	DCAF13	
ENSDARG00000034243	-1.424588155	0.000123691	0.005109108	TNFRSF11B	TNFRSF11B	
ENSDARG00000077764	-1.42577319	0.010173058	0.107439252	FAAH	FAAH	
ENSDARG00000000472	-1.425922815	0.031462332	0.216420034	cntn2	CNTN2	
ENSDARG00000074307	-1.42600464	0.016314217	0.144984671	RAPGEF5 (2 of 2)	RAPGEF5	
ENSDARG00000017835	-1.426552918	0.000878016	0.021445626	brf1a	BRF1	
ENSDARG00000056151	-1.426759308	0.016836767	0.147935432	tyrp1b	TYRP1	
ENSDARG00000030722	-1.426802489	0.000340951	0.010632584	xirp1	XIRP1	
ENSDARG00000058824	-1.427679293	5.89E-05	0.003013026	MRPL4	MRPL4	
ENSDARG00000039987	-1.427744618	1.41E-06	0.000160216	hivep2	HIVEP2	
ENSDARG00000041830	-1.428330265	0.016220121	0.144781458	tsn	TSN	
ENSDARG00000043275	-1.42990831	0.019096625	0.157682511	mgmt	MGMT	
ENSDARG00000004729	-1.431446958	1.86E-06	0.000202268	tfe3a	TFE3	
ENSDARG00000025335	-1.431864064	0.030169433	0.210110024	NEK10	NEK10	
ENSDARG00000078227	-1.433771616	8.60E-07	0.000108705	cspg4	CSPG4	
ENSDARG00000010010	-1.434340073	0.007201111	0.08652915	trim13	TRIM13	
ENSDARG00000070165	-1.434525159	0.000283505	0.009296687	-	TNFRSF1B	
ENSDARG00000091962	-1.436576114	0.022699534	0.176093045	RUNDC1	RUNDC1	
ENSDARG00000020761	-1.441034363	0.000237642	0.008135411	arrdc2	ARRDC2	
ENSDARG00000043562	-1.442243943	0.018658159	0.155935382	zgc:65997	NA	
ENSDARG00000038372	-1.44372002	0.028913543	0.205216928	cldn15lb	CLDN15	
ENSDARG00000052846	-1.444401142	0.010705807	0.111220005	fsta	FST	
ENSDARG00000096411	-1.444892231	0.002127152	0.038333447	si:dkey-261j15.2	NA	
ENSDARG00000006025	-1.44671556	0.0268754	0.195512278	tp53i11b	TP53I11	
ENSDARG00000062280	-1.448818314	8.94E-06	0.000691714	hace1	HACE1	
ENSDARG00000056563	-1.448905103	7.93E-06	0.000636168	ppargc1b	PPARGC1B	
ENSDARG00000087206	-1.448920476	0.009822397	0.105354893	CCT2 (2 of 2)	CCT2	
ENSDARG00000062266	-1.449719411	5.13E-06	0.000456532	edc4	EDC4	
ENSDARG00000017681	-1.449814586	0.020085106	0.162181568	mapk4	MAPK4	
ENSDARG00000079451	-1.452735081	0.02816833	0.201087	pik3r5	PIK3R5	
ENSDARG00000076220	-1.452782525	0.026368287	0.193131405	sez6a	SEZ6	
ENSDARG00000095879	-1.453240819	0.013417771	0.128875102	wdr46	WDR46	
ENSDARG00000053364	-1.453414664	0.025131379	0.187021433	zgc:193504	NA	
ENSDARG00000035468	-1.454670007	0.014840355	0.137245332	slc25a25b	SLC25A25	
ENSDARG00000079827	-1.45471172	0.022379258	NA	srbd1	SRBD1	
ENSDARG00000037805	-1.454990246	0.02554273	NA	lgals3bpa	LGALS3BP	
ENSDARG00000079188	-1.457527717	0.021785402	NA	nxph2b	NXPH2	
ENSDARG00000011573	-1.459332589	0.02139969	NA	abcb11a	ABCB4	
ENSDARG00000055278	-1.459846247	0.019068259	0.157557831	cfb	C2	
ENSDARG00000053773	-1.460163663	0.02066885	0.165499918	vgll2b	VGLL1	
ENSDARG00000095009	-1.460256653	0.004400606	0.063013013	si:dkey-15h8.1	NA	
ENSDARG00000073911	-1.460661983	0.024876104	NA	FAM70A	TMEM255A	
ENSDARG00000040453	-1.461279477	0.001738341	0.033599459	wdfy2	WDFY2	
ENSDARG00000054817	-1.462460374	0.021511369	NA	PPP1R14C (2 of 2)	PPP1R14C	
ENSDARG00000057767	-1.463297434	0.001427322	0.029336927	nudt4a	NUDT4	
ENSDARG00000059075	-1.464523631	0.019527179	0.159340532	nip7	NIP7	
ENSDARG00000057660	-1.464738127	0.001166337	0.025859574	dhx57	DHX57	
ENSDARG00000062271	-1.464927462	0.026548619	0.193873745	slc25a15b	SLC25A2	
ENSDARG00000056720	-1.466111253	6.53E-07	8.69E-05	utp3	UTP3	
ENSDARG00000035997	-1.466320382	0.026231057	0.192659243	zfpm2b	ZFPM2	
ENSDARG00000028976	-1.467035118	0.026778382	0.194889003	pus3	PUS3	
ENSDARG00000093182	-1.467140713	9.76E-05	0.004334396	eif2ak1	EIF2AK1	
ENSDARG00000036776	-1.468562516	0.026738597	0.194764443	aldh8a1	ALDH8A1	
ENSDARG00000074684	-1.470447591	0.026541621	0.193873745	AL929007.2	NA	
ENSDARG00000010782	-1.47072787	0.020738961	NA	zgc:55621	PPT2	
ENSDARG00000021112	-1.471363581	0.005068223	0.068843693	c1d	C1D	
ENSDARG00000028257	-1.47207878	0.023509871	0.180263323	cybasc3b	CYBASC3	
ENSDARG00000038996	-1.472907942	0.006061663	0.077210933	EGLN1 (2 of 2)	EGLN1	
ENSDARG00000042717	-1.473746862	0.011875194	0.119233402	adipor1b	ADIPOR1	
ENSDARG00000055632	-1.474119431	0.000234782	0.008084698	smtnl	SMTNL2	
ENSDARG00000024575	-1.475069494	0.024874954	0.185856345	KIF26B (2 of 2)	KIF26B	
ENSDARG00000035603	-1.477500009	0.025800581	0.190762211	dao.2	DAO	
ENSDARG00000091274	-1.477915371	0.024936483	0.186081555	CR626886.1	NA	
ENSDARG00000040280	-1.477965315	0.017203829	0.149424912	FAM84B (2 of 2)	FAM84B	
ENSDARG00000017710	-1.480020448	0.025023139	0.18637737	ppp1r14ab	PPP1R14A	
ENSDARG00000089805	-1.480352976	0.001179246	0.026011529	pcdh18a	PCDH18	
ENSDARG00000074791	-1.481653222	0.025369904	0.18830715	CR848784.2	ALDH3A2	
ENSDARG00000038737	-1.48193808	1.27E-07	2.24E-05	phf20b	PHF20	
ENSDARG00000074726	-1.483202084	0.018484642	0.155358852	NRDE2	NRDE2	
ENSDARG00000060027	-1.484048272	2.24E-07	3.50E-05	nom1	NOM1	
ENSDARG00000004363	-1.48430436	8.24E-08	1.52E-05	lhfp	LHFP	
ENSDARG00000069975	-1.485916149	0.024811597	0.185732449	csrp3	CSRP3	
ENSDARG00000018478	-1.486406812	0.009828545	0.105354893	agxtb	AGXT	
ENSDARG00000090569	-1.486549676	0.010141017	0.107232678	CABZ01057951.1	NA	
ENSDARG00000088040	-1.486997585	0.002038893	0.037310217	MDP1	MDP1	
ENSDARG00000004618	-1.487213966	0.021925596	0.172424489	STX2 (2 of 2)	STX2	
ENSDARG00000059972	-1.487407317	0.022731985	NA	raly	RALY	
ENSDARG00000071589	-1.490123184	0.023675578	0.180968623	ZEB2	ZNF22	
ENSDARG00000015638	-1.491784515	0.001539145	0.031004832	gemin2	GEMIN2	
ENSDARG00000019179	-1.492633417	0.008583649	0.097226661	lrit1a	LRIT1	
ENSDARG00000070141	-1.493318044	0.006019421	0.076914536	si:ch211-191i18.2	NA	
ENSDARG00000053362	-1.494093606	4.67E-06	0.000426876	cilp	CILP	
ENSDARG00000004789	-1.494753606	0.013183664	0.12766268	lrp1ba	LRP1B	
ENSDARG00000043719	-1.494945818	0.023946492	0.18208196	C3 (2 of 6)	C3	
ENSDARG00000086903	-1.496463108	0.022097608	0.173260666	BX294389.1	NA	
ENSDARG00000056160	-1.497339726	4.41E-11	2.05E-08	hspd1	HSPD1	
ENSDARG00000037845	-1.498027471	3.80E-05	0.002161659	col9a3	COL9A3	
ENSDARG00000077588	-1.498854638	0.018972804	0.157344899	PDGFC	PDGFC	
ENSDARG00000062581	-1.499653014	0.015279046	0.139748651	nlgn3a	NLGN3	
ENSDARG00000037033	-1.500805702	0.010999056	0.113171724	ptger2b	PTGER2	
ENSDARG00000038666	-1.501091687	0.006231061	0.078611102	igfbp1b	IGFBP1	
ENSDARG00000012144	-1.501410652	2.48E-05	0.001583756	emc7	EMC7	
ENSDARG00000014201	-1.501443229	0.018688402	NA	otpa	OTP	
ENSDARG00000055400	-1.50164689	0.021027918	0.167434065	ELMO1	ELMO1	
ENSDARG00000076213	-1.501782436	0.007191471	0.086473793	DOCK4 (2 of 2)	DOCK4	
ENSDARG00000011770	-1.501928837	0.000268825	0.008934674	dhrs12	DHRS12	
ENSDARG00000057064	-1.502759826	0.007578681	0.090009206	enpep	ENPEP	
ENSDARG00000014465	-1.504499532	0.018853508	0.157009555	arhgef25b	ARHGEF25	
ENSDARG00000041065	-1.505570594	0.002878752	0.046709719	hspb1	HSPB1	
ENSDARG00000058108	-1.505760804	0.017681473	0.151849321	EPS8L2 (1 of 2)	EPS8L2	
ENSDARG00000055723	-1.506324447	0.000736894	0.018730833	hsp70l	HSPA1A	
ENSDARG00000059139	-1.50690663	0.021827356	0.171809188	WFIKKN2 (2 of 2)	WFIKKN1	
ENSDARG00000044142	-1.509417144	0.000346759	0.010716466	acss1	ACSS1	
ENSDARG00000091411	-1.510184584	0.015280467	0.139748651	CD200R1L	CD200R1L	
ENSDARG00000041723	-1.511157672	0.000861396	0.021175067	-	TUBB4B	
ENSDARG00000076121	-1.512403016	0.000755308	0.019170549	smpd1	SMPD1	
ENSDARG00000062518	-1.512789397	0.000505808	0.014224725	ulk1a	ULK1	
ENSDARG00000007663	-1.514075503	0.016391672	0.145334421	amph	AMPH	
ENSDARG00000002128	-1.51454036	0.01882376	0.156937733	cwf19l1	CWF19L1	
ENSDARG00000078567	-1.514617336	3.71E-12	2.59E-09	lonrf1l	LONRF1	
ENSDARG00000058032	-1.515380951	0.002121923	0.038299374	si:dkey-6n6.2	NA	
ENSDARG00000028485	-1.516433592	0.019952867	0.16172175	cabp5b	CABP5	
ENSDARG00000038439	-1.516662684	6.55E-05	0.003271306	fabp10a	FABP6	
ENSDARG00000077357	-1.519085954	0.021791544	0.1716761	LRRC61	LRRC61	
ENSDARG00000029189	-1.521002396	0.021537374	NA	ANO7	ANO7	
ENSDARG00000012044	-1.523276492	0.021169764	0.16786343	polr3gla	POLR3GL	
ENSDARG00000089242	-1.524956948	0.01954998	0.159433937	trap1	TRAP1	
ENSDARG00000015686	-1.525033865	0.000131745	0.005395517	bmp6	BMP6	
ENSDARG00000075858	-1.525128121	0.017303951	NA	fam155a	FAM155A	
ENSDARG00000010785	-1.525164965	6.38E-07	8.56E-05	thbs1b	THBS1	
ENSDARG00000023299	-1.525207449	6.86E-05	0.003397191	nhp2l1b	NHP2L1	
ENSDARG00000003257	-1.526396906	0.00398177	0.058728546	zgc:101559	RAB33B	
ENSDARG00000018966	-1.526499205	0.004686801	0.065324498	cyb5r1	CYB5R1	
ENSDARG00000028552	-1.528021014	0.020676526	0.165499918	BX000430.1	LPPR3	
ENSDARG00000068973	-1.528027393	0.003672731	0.05555329	pdlim4	PDLIM4	
ENSDARG00000078125	-1.530034109	9.83E-05	0.004347095	RUSC1	RUSC1	
ENSDARG00000057027	-1.530327536	0.02077506	0.16572788	rtn2b	RTN2	
ENSDARG00000076980	-1.530996849	0.020769604	0.16572788	PPP1R16A	PPP1R16A	
ENSDARG00000094316	-1.53151968	0.006210429	0.078411083	si:rp71-80o10.4	NA	
ENSDARG00000055629	-1.533350267	0.007370221	0.088129788	C24H3orf58 (2 of 2)	C3orf58	
ENSDARG00000000151	-1.535587915	1.94E-05	0.001310166	thraa	THRA	
ENSDARG00000056914	-1.536061776	0.003479239	0.053664337	zgc:136360	EMG1	
ENSDARG00000040431	-1.537438312	0.019158968	0.157742474	cyp2k8	CYP2W1	
ENSDARG00000058647	-1.540654293	0.012228877	0.121461726	hck	HCK	
ENSDARG00000061710	-1.540742005	0.003244485	0.050959765	MAP3K8	MAP3K8	
ENSDARG00000092638	-1.541581463	0.015363407	0.140158351	ptprua	PTPRU	
ENSDARG00000075902	-1.541677654	0.016248707	NA	CR456632.1	NA	
ENSDARG00000005629	-1.545136872	0.000878643	0.021445626	smyd2b	SMYD2	
ENSDARG00000003933	-1.545347122	1.04E-11	6.14E-09	pkma	PKM	
ENSDARG00000076844	-1.545451083	0.017678657	0.151849321	PLIN4	PLIN4	
ENSDARG00000069640	-1.546050344	0.019678815	0.160180517	vegfc	VEGFC	
ENSDARG00000062606	-1.547000257	0.018908207	0.157181541	si:dkey-26i13.8	KIF19	
ENSDARG00000032077	-1.547557607	0.017610762	0.15181895	mfsd12b	NA	
ENSDARG00000076176	-1.549873503	0.005553063	0.073005573	ptcd1	PTCD1	
ENSDARG00000076360	-1.550187867	0.013490715	0.129358796	coa1	COA1	
ENSDARG00000042418	-1.550826121	0.015563013	NA	WBSCR17	WBSCR17	
ENSDARG00000079264	-1.55170768	0.019225823	0.158038038	BAIAP3	BAIAP3	
ENSDARG00000078366	-1.555083027	0.018880444	NA	robo2	ROBO2	
ENSDARG00000075725	-1.555301621	0.016200271	0.144773069	CEP152	CEP152	
ENSDARG00000070894	-1.556056012	0.017345054	NA	abhd6b	ABHD6	
ENSDARG00000061117	-1.556499648	0.015349431	NA	AGAP2	AGAP2	
ENSDARG00000070800	-1.558502705	0.004662225	0.065105501	zgc:109744	NA	
ENSDARG00000071090	-1.560951518	0.008195538	0.094767109	actn2	ACTN2	
ENSDARG00000093899	-1.564234373	0.007823751	0.091827535	si:ch211-142k18.1	NA	
ENSDARG00000036451	-1.565740448	0.012750722	0.124769732	mgrn1a	MGRN1	
ENSDARG00000031219	-1.566332087	0.014581664	0.135950476	bmpr1bb	BMPR1B	
ENSDARG00000057408	-1.568565062	0.017941745	0.152999006	CABZ01067232.1	NA	
ENSDARG00000076379	-1.571862398	0.00140889	0.029027522	NSMCE2	NSMCE2	
ENSDARG00000044091	-1.571906371	0.015320083	0.14002393	pitpnab	PITPNA	
ENSDARG00000090988	-1.573345539	0.011653706	0.117831838	LARS (1 of 3)	LARS	
ENSDARG00000035056	-1.574157616	0.017564419	0.151510752	fgf13a	FGF13	
ENSDARG00000069295	-1.574748651	2.41E-06	0.000248429	bcl6ab	BCL6	
ENSDARG00000044405	-1.575528633	0.00157975	0.03138224	ttc4	TTC4	
ENSDARG00000074691	-1.575978056	0.0028133	0.045964887	mms22l	MMS22L	
ENSDARG00000095034	-1.576096304	0.014345303	NA	C24H8orf34	C8orf34	
ENSDARG00000004296	-1.576884511	0.008208857	0.094857295	ambpl	AMBP	
ENSDARG00000043697	-1.582644305	0.015888175	0.142785828	nefm	NEFM	
ENSDARG00000070052	-1.583051113	0.001862051	0.035082915	tdrd6	TDRD6	
ENSDARG00000093284	-1.583508963	0.01362386	0.130031336	si:ch211-173m16.2	NA	
ENSDARG00000024827	-1.583897794	0.016848361	0.147935432	rnf150a	RNF150	
ENSDARG00000079195	-1.584218615	0.014809458	0.137181084	WDR48 (1 of 3)	WDR48	
ENSDARG00000093804	-1.585931056	0.005094852	0.069041675	sst6	NA	
ENSDARG00000087489	-1.589162914	0.013733532	NA	FAM124B	FAM124B	
ENSDARG00000075433	-1.592869275	0.000315839	0.010048027	MYOM2 (2 of 3)	MYOM2	
ENSDARG00000071396	-1.595232351	2.72E-11	1.41E-08	timm23	TIMM23	
ENSDARG00000080015	-1.598613868	0.013214073	NA	lrrtm4l1	LRRTM4	
ENSDARG00000045036	-1.600327014	0.000812126	0.020335165	CDC42EP4 (1 of 2)	CDC42EP4	
ENSDARG00000044514	-1.601039293	0.013819082	0.131262181	st6gal1	ST6GAL1	
ENSDARG00000053474	-1.601458035	0.00323315	0.050874736	TDRKH	TDRKH	
ENSDARG00000020749	-1.602326332	0.014576807	0.135950476	caprin2	CAPRIN2	
ENSDARG00000090122	-1.602399872	0.006368183	0.07967724	CABZ01081897.2	NA	
ENSDARG00000041140	-1.60401663	8.69E-06	0.000681631	ddb2	DDB2	
ENSDARG00000042984	-1.604060053	0.007945963	0.092566429	GPR32	CMKLR1	
ENSDARG00000053133	-1.606156633	0.015259305	0.139748651	zgc:91787	B3GNT7	
ENSDARG00000061993	-1.607023095	0.002106827	0.038258282	wdr74	WDR74	
ENSDARG00000062132	-1.607571686	0.014253914	0.134058572	cyp4v8	CYP4V2	
ENSDARG00000062016	-1.607633863	0.000393739	0.01170171	vps51	VPS51	
ENSDARG00000011334	-1.607668716	0.010501829	0.109697832	ncaldb	NCALD	
ENSDARG00000037154	-1.608892491	3.85E-13	3.48E-10	hivep3b	HIVEP3	
ENSDARG00000023318	-1.613732191	0.014840079	0.137245332	FMN2 (2 of 3)	FMN2	
ENSDARG00000092934	-1.614447915	0.012929759	0.125876515	si:dkey-32e6.3	NA	
ENSDARG00000045299	-1.617313028	0.011250553	0.114797064	si:ch1073-473i7.3	VMO1	
ENSDARG00000043296	-1.620820176	0.000730609	0.018653868	irf6	IRF6	
ENSDARG00000079620	-1.622001772	0.014199975	0.133844303	amigo1	AMIGO1	
ENSDARG00000036179	-1.622759562	1.02E-08	2.45E-06	myo1e	MYO1E	
ENSDARG00000070012	-1.623021527	0.000542448	0.014976754	sesn2	SESN2	
ENSDARG00000078759	-1.623674127	0.008887764	0.0987191	dna2	DNA2	
ENSDARG00000087186	-1.624431228	0.00022189	0.007812966	CR548630.1	NA	
ENSDARG00000018105	-1.627754042	0.014071092	0.132914901	casq1b	CASQ1	
ENSDARG00000071319	-1.628294612	0.000495937	0.01401592	NARF (2 of 2)	NARF	
ENSDARG00000013400	-1.62878697	0.00845177	0.096581654	WDR70	WDR70	
ENSDARG00000016674	-1.629110138	0.013483498	0.129358796	TRIM35 (38 of 41)	TRIM35	
ENSDARG00000013575	-1.629617149	0.000106088	0.004595087	rfx2	RFX2	
ENSDARG00000012234	-1.629828994	1.02E-08	2.45E-06	psme3	PSME3	
ENSDARG00000040666	-1.630031315	1.06E-09	3.38E-07	mki67ip	MKI67IP	
ENSDARG00000075857	-1.63068786	0.013828782	0.131281745	PGS1 (1 of 2)	PGS1	
ENSDARG00000030251	-1.63357286	0.013498423	0.129360518	klhl36	KLHL36	
ENSDARG00000055705	-1.636126056	0.005697713	0.074064682	f5	F5	
ENSDARG00000063436	-1.636370505	0.012948391	0.125986521	RPH3A (2 of 2)	RPH3A	
ENSDARG00000045983	-1.638049733	0.009951209	0.106156667	ZBTB43	ZBTB43	
ENSDARG00000017400	-1.641924419	0.013071941	0.126829567	klfd	KLF4	
ENSDARG00000090013	-1.642330799	0.012487877	0.123179791	C17H15orf52	C15orf52	
ENSDARG00000006526	-1.644705221	2.79E-05	0.001720501	fn1b	FN1	
ENSDARG00000056498	-1.645107019	0.011217596	0.114528788	si:ch211-234p6.10	CRP	
ENSDARG00000031047	-1.645834175	0.012569388	0.123699769	ptrh1	PTRH1	
ENSDARG00000019702	-1.648341665	4.24E-06	0.000395575	aldocb	ALDOC	
ENSDARG00000092170	-1.648711313	9.65E-07	0.00011846	apoc1l	APOC1	
ENSDARG00000059634	-1.649600211	3.26E-05	0.001950649	thumpd3	THUMPD3	
ENSDARG00000004148	-1.652759458	0.00612185	0.077689628	aplp1	APLP1	
ENSDARG00000009806	-1.656241262	0.003706933	0.055922942	smfn	REXO2	
ENSDARG00000008953	-1.657082966	0.010647457	0.110881968	pofut1	POFUT1	
ENSDARG00000055570	-1.657849825	0.010430816	NA	gpr61	GPR61	
ENSDARG00000031348	-1.661144258	0.011967443	0.119695325	mc5ra	MC5R	
ENSDARG00000067966	-1.663187854	0.008683244	0.09754137	fem1a	FEM1A	
ENSDARG00000073810	-1.664086086	1.61E-07	2.68E-05	thbs2b	THBS2	
ENSDARG00000070448	-1.6664439	9.37E-06	0.000722196	grk4	GRK4	
ENSDARG00000043518	-1.667393885	0.011811227	0.118755012	si:dkey-239i20.2	FMO1	
ENSDARG00000062976	-1.668184979	0.011376784	0.115809997	iffo1a	IFFO1	
ENSDARG00000062601	-1.671678928	2.40E-05	0.001550431	piwil2	PIWIL2	
ENSDARG00000004256	-1.672404193	0.000900526	0.021824737	wnt11	WNT11	
ENSDARG00000089002	-1.677827143	0.000197283	0.007265928	ube2e1	UBE2E1	
ENSDARG00000076622	-1.681189621	3.80E-08	7.18E-06	-	ATP13A3	
ENSDARG00000055638	-1.681306459	0.002202037	0.039228231	ankrd33aa	ANKRD33	
ENSDARG00000069438	-1.684315517	0.000866839	0.021248065	neurla	NEURL	
ENSDARG00000043666	-1.684637139	0.000678155	0.017849082	ABT1	ABT1	
ENSDARG00000019983	-1.687990404	0.009350737	NA	CHRNB4	CHRNB4	
ENSDARG00000077396	-1.689257545	4.16E-09	1.15E-06	tlcd2	TLCD2	
ENSDARG00000089756	-1.689655267	0.006262722	0.078952563	CABZ01080457.1	TRAF3IP2	
ENSDARG00000035984	-1.690802033	0.010282545	0.108131843	mnx1	MNX1	
ENSDARG00000094384	-1.691054647	0.010366723	0.108616711	si:dkey-15h8.12	NA	
ENSDARG00000029944	-1.691499035	0.004074843	0.059640563	parpbp	PARPBP	
ENSDARG00000007751	-1.693199606	0.010609906	0.110625009	lmnl3	LMNA	
ENSDARG00000069920	-1.694986774	0.000842416	0.02082767	cox17	COX17	
ENSDARG00000062636	-1.696435882	0.000226409	0.007907296	fem1b	FEM1B	
ENSDARG00000088764	-1.698047564	0.007675379	0.090768087	LYPLAL1	LYPLAL1	
ENSDARG00000026651	-1.699423985	0.010277624	0.108131843	APBB2 (2 of 2)	APBB2	
ENSDARG00000090496	-1.701242026	0.009469306	0.103095617	THSD7A (2 of 2)	THSD7A	
ENSDARG00000086191	-1.701710615	0.009658573	0.104379412	ATG16L2 (1 of 2)	ATG16L2	
ENSDARG00000076773	-1.703531466	0.001576527	0.03138224	lrrc58a	LRRC58	
ENSDARG00000014941	-1.705710083	0.00079226	0.019931783	tprkb	TPRKB	
ENSDARG00000088972	-1.706292968	0.009716844	0.104647251	CR944667.4	NA	
ENSDARG00000004597	-1.70668914	0.007143563	0.086020358	lrrc4ba	LRRC4B	
ENSDARG00000037403	-1.708468604	0.00567877	0.073979001	hspa8l	HSPA8	
ENSDARG00000045180	-1.709923216	0.002439017	0.041701122	acta2	ACTA2	
ENSDARG00000007130	-1.712178655	3.74E-06	0.000355447	MRTO4	MRTO4	
ENSDARG00000071819	-1.714918574	0.005858195	0.075562358	si:dkey-4c15.15	NA	
ENSDARG00000077768	-1.715794519	0.000524652	0.014682573	malt1b	MALT1	
ENSDARG00000074291	-1.716873758	0.009598819	0.103864298	CT030048.2	ADAMTS12	
ENSDARG00000035694	-1.719202898	0.001894669	0.035453038	stm	NA	
ENSDARG00000011884	-1.720072769	0.009035642	0.09965304	MFN1 (4 of 4)	MFN1	
ENSDARG00000007560	-1.722308443	0.000265272	0.00883366	sema3bl	SEMA3G	
ENSDARG00000021913	-1.723025216	0.000293423	0.009530982	akd1	AKD1	
ENSDARG00000011785	-1.723694146	0.008551243	0.097179905	tbx6	TBX6	
ENSDARG00000013858	-1.728002577	0.005903398	0.075869918	cdc14aa	CDC14A	
ENSDARG00000093381	-1.733668127	6.07E-05	0.003070438	tgm2l	TGM2	
ENSDARG00000037415	-1.733950377	0.001062099	0.024365877	dlgap1b	DLGAP1	
ENSDARG00000068255	-1.73554028	0.008706413	0.097651628	nanos3	NANOS3	
ENSDARG00000013787	-1.739075682	0.008236409	0.095111702	gucy1a3	GUCY1A3	
ENSDARG00000058963	-1.739905554	0.008674156	0.09754137	btr18	TRIM27	
ENSDARG00000078215	-1.742821888	9.14E-07	0.00011298	ZFYVE20	ZFYVE20	
ENSDARG00000038052	-1.743865883	0.007404827	NA	si:ch211-149k23.9	GSG1L	
ENSDARG00000060992	-1.744521357	0.008481739	0.096581654	RPUSD2	RPUSD2	
ENSDARG00000095353	-1.745287917	0.008468563	0.096581654	si:dkey-233k19.2	NA	
ENSDARG00000005574	-1.749153295	0.008063533	0.093555495	vsx2	VSX2	
ENSDARG00000053021	-1.755616934	4.26E-05	0.002348018	grsf1	GRSF1	
ENSDARG00000014385	-1.761087483	0.006015037	0.076914536	chek1	CHEK1	
ENSDARG00000070423	-1.761471201	0.006967717	0.084852077	zgc:153157	NA	
ENSDARG00000094109	-1.764149753	6.66E-06	0.000555581	CABZ01006828.1	NA	
ENSDARG00000069093	-1.76877103	1.26E-13	1.27E-10	col2a1a	COL2A1	
ENSDARG00000078244	-1.771120811	0.005016796	0.068361309	si:ch211-197l9.2	SOGA1	
ENSDARG00000087188	-1.771772037	6.16E-06	0.000531901	nfil3-6	AC092566.1	
ENSDARG00000076045	-1.772979302	0.00669217	0.082608872	F7 (2 of 3)	F7	
ENSDARG00000092358	-1.783091596	0.000686487	0.017899713	si:ch211-114l13.11	NA	
ENSDARG00000039754	-1.783971862	1.96E-06	0.000210694	xpc	XPC	
ENSDARG00000075815	-1.792264071	0.006839469	0.083858728	SLC12A5 (1 of 2)	SLC12A5	
ENSDARG00000046006	-1.793643387	0.006135604	0.077806709	med20	MED20	
ENSDARG00000034852	-1.794591926	0.002619297	0.043696481	nt5c2l1	NT5DC4	
ENSDARG00000090682	-1.795178997	0.006504935	0.080820167	si:ch211-108c6.2	NA	
ENSDARG00000041991	-1.799034801	0.000290669	0.009477351	rrp9	RRP9	
ENSDARG00000076330	-1.799433063	0.004276683	0.061753146	dusp12	DUSP12	
ENSDARG00000023659	-1.803298002	0.004701059	0.065407531	gabpb1	GABPB1	
ENSDARG00000093167	-1.803904846	0.00580619	NA	si:ch211-198d13.3	NA	
ENSDARG00000056059	-1.804270437	0.000209381	0.007570351	rangap1	RANGAP1	
ENSDARG00000077120	-1.805373848	0.006415207	0.079996634	arid5a	ARID5A	
ENSDARG00000089954	-1.806355875	0.006371212	0.07967724	TDRD6	TDRD6	
ENSDARG00000089368	-1.814248407	1.25E-05	0.000900201	hopx	HOPX	
ENSDARG00000094409	-1.815845699	0.00453964	0.064173197	si:ch1073-467m9.2	NA	
ENSDARG00000029859	-1.816017126	0.005527076	NA	C8H1orf228	C1orf228	
ENSDARG00000024492	-1.81657206	8.81E-09	2.26E-06	col9a2	COL9A2	
ENSDARG00000079634	-1.820010673	0.000112696	0.004781365	FILIP1 (1 of 2)	FILIP1	
ENSDARG00000028937	-1.820127208	0.000258793	0.008685231	taf1b	TAF1B	
ENSDARG00000094874	-1.820829259	0.005703643	0.074078378	si:dkey-258f14.2	NA	
ENSDARG00000026655	-1.827237591	0.000110472	0.004733765	tspo	TSPO2	
ENSDARG00000071622	-1.827526875	0.000519665	0.014566729	CABZ01046433.1	NA	
ENSDARG00000076485	-1.829555882	0.001304487	0.027503062	MYPN	MYPN	
ENSDARG00000059677	-1.831332673	0.002778691	0.045602911	mamdc2a	MAMDC2	
ENSDARG00000006900	-1.836836255	3.83E-05	0.002161659	impdh2	IMPDH2	
ENSDARG00000062687	-1.840893108	0.003376611	0.052459596	KCNH7 (1 of 2)	KCNH7	
ENSDARG00000019001	-1.842031651	0.004839418	0.066684615	ak7a	AK7	
ENSDARG00000074073	-1.84238754	0.004866899	0.066994402	MAP6 (2 of 2)	MAP6	
ENSDARG00000043877	-1.843631365	0.005331279	0.071068555	mmachc	MMACHC	
ENSDARG00000020114	-1.845526348	0.005128427	0.069201612	slc20a1a	SLC20A1	
ENSDARG00000059231	-1.846346423	0.004517461	0.064031631	hephl1	HEPHL1	
ENSDARG00000002480	-1.848852642	0.003363902	0.052332803	tuba7l	TUBA3C	
ENSDARG00000011166	-1.849279251	0.00295965	0.047358488	cahz	CA13	
ENSDARG00000033655	-1.850109456	0.001001318	0.023377241	stmn1b	STMN1	
ENSDARG00000070597	-1.852901288	0.000983266	0.02308124	prelp	PRELP	
ENSDARG00000094324	-1.85328204	1.73E-07	2.86E-05	efemp2a	EFEMP2	
ENSDARG00000028000	-1.855372728	1.59E-07	2.68E-05	PFKP (1 of 2)	PFKP	
ENSDARG00000001825	-1.857548352	0.001279078	0.027200981	wdr96	WDR96	
ENSDARG00000041998	-1.859717382	0.004571019	0.064299556	zgc:113337	CD200	
ENSDARG00000087247	-1.862303429	0.002020436	0.037051388	BX571706.1	KCNAB2	
ENSDARG00000092598	-1.862706614	0.002112967	0.038258282	-	NA	
ENSDARG00000044010	-1.864689834	9.83E-09	2.45E-06	loxl2a	LOXL2	
ENSDARG00000087198	-1.866264241	0.00055091	0.015170318	cthrc1a	CTHRC1	
ENSDARG00000015091	-1.867463756	0.004439718	NA	hid1b	NA	
ENSDARG00000074221	-1.86892465	2.80E-11	1.41E-08	zgc:172302	ABCA7	
ENSDARG00000052139	-1.878222747	3.80E-08	7.18E-06	notch3	NOTCH3	
ENSDARG00000088983	-1.878406399	0.000292735	0.00952665	CABZ01111936.2	ATP13A3	
ENSDARG00000069038	-1.880408397	0.004439028	0.063352011	si:ch211-242e8.1	SUSD3	
ENSDARG00000077407	-1.882085971	0.004460844	0.063557776	C19H18orf21 (2 of 2)	C18orf21	
ENSDARG00000007665	-1.883774747	0.000411324	0.012102351	hspbp1	HSPBP1	
ENSDARG00000078895	-1.885796319	0.002327576	0.040497129	FASN (2 of 2)	FASN	
ENSDARG00000076174	-1.888193564	0.004394096	0.062972265	trim2b	TRIM2	
ENSDARG00000074626	-1.89354734	0.003238622	0.05091422	PIDD	PIDD	
ENSDARG00000034503	-1.894634396	1.28E-35	2.20E-31	per2	PER2	
ENSDARG00000041133	-1.89698525	0.004193764	0.060924396	rapsn	RAPSN	
ENSDARG00000071685	-1.899545164	5.05E-06	0.000451553	slco5a1	SLCO5A1	
ENSDARG00000008035	-1.901255553	0.003775294	0.056529606	zgc:113516	ETNK1	
ENSDARG00000078388	-1.903439739	2.19E-05	0.001444616	GLIS2 (2 of 2)	GLIS2	
ENSDARG00000068477	-1.904559518	0.002984451	0.04765968	csdc2b	CSDC2	
ENSDARG00000021004	-1.905666092	0.003998145	0.058919497	c5	C5	
ENSDARG00000013687	-1.90748745	9.11E-05	0.004175875	cilp2	CILP2	
ENSDARG00000030872	-1.908088498	0.0002435	0.00828528	cetp	CETP	
ENSDARG00000061417	-1.908934135	8.79E-05	0.004048167	nub1	NUB1	
ENSDARG00000094003	-1.916783571	0.002813078	0.045964887	serp2	SERP2	
ENSDARG00000077249	-1.918373488	0.003119734	0.049543799	GMIP	GMIP	
ENSDARG00000094204	-1.920475977	0.000539665	0.014966765	ikbkap	IKBKAP	
ENSDARG00000007892	-1.920571936	0.001287724	0.027284063	pdcd2	PDCD2	
ENSDARG00000017984	-1.925289627	0.003328589	0.051948363	-	NA	
ENSDARG00000001818	-1.928410389	0.001173628	0.025954252	-	C3	
ENSDARG00000086215	-1.931331291	1.02E-06	0.000124408	GPR156	GPR156	
ENSDARG00000088307	-1.93144404	3.60E-05	0.002082117	CR456632.2	MKL2	
ENSDARG00000061180	-1.943332265	1.05E-05	0.000785577	vps45	VPS45	
ENSDARG00000086662	-1.94605282	0.003076648	0.048995407	-	MYO18B	
ENSDARG00000060085	-1.946442235	0.003322232	0.05189628	kcnq3	KCNQ3	
ENSDARG00000019874	-1.953102492	0.000323439	0.010178848	HSPH1	HSPH1	
ENSDARG00000045556	-1.954361734	0.001269754	0.027116913	OTUD7A	OTUD7A	
ENSDARG00000074414	-1.954763677	7.40E-09	1.99E-06	sema4ba	SEMA4B	
ENSDARG00000024032	-1.957880197	0.000346502	0.010716466	coch	COCH	
ENSDARG00000074082	-1.963125465	0.002497372	0.042571768	CU467828.1	GPC5	
ENSDARG00000052470	-1.964918541	0.002728548	0.044951709	igfbp2a	IGFBP2	
ENSDARG00000040278	-1.965619231	0.001252591	0.026921627	KLHL38 (2 of 2)	KLHL38	
ENSDARG00000079342	-1.971028438	0.002914584	0.047024688	SAMD5	SAMD5	
ENSDARG00000028784	-1.972349808	0.0027022	0.044625404	si:dkey-24p1.6	SEL1L3	
ENSDARG00000036076	-1.972823042	1.38E-06	0.000158557	heatr3	HEATR3	
ENSDARG00000043899	-1.978436678	0.002505436	0.042631817	psma6l	PSMA6	
ENSDARG00000031875	-1.984945146	0.002735008	0.045014981	trpa1b	TRPA1	
ENSDARG00000032435	-1.988809804	7.93E-05	0.00375149	itga9	ITGA9	
ENSDARG00000086207	-1.989718558	0.002538593	0.042975997	grin2da	GRIN2D	
ENSDARG00000032298	-1.99289228	0.000488877	0.0138963	tbc1d20	TBC1D20	
ENSDARG00000012694	-1.996922587	6.35E-06	0.000543113	c3a	C3	
ENSDARG00000089802	-1.997632987	0.002577117	0.043414319	akap1a	AKAP1	
ENSDARG00000096348	-2.003058691	0.002510707	0.042672088	si:ch1073-210b3.2	NA	
ENSDARG00000092898	-2.004883235	0.000105439	0.004586713	si:dkey-105h11.2	NA	
ENSDARG00000026313	-2.008431133	0.002423016	0.04149533	CD97 (3 of 3)	CD97	
ENSDARG00000071116	-2.009467194	6.08E-05	0.003070438	eepd1	EEPD1	
ENSDARG00000012534	-2.013540454	0.000209776	0.007570351	slc6a6a	SLC6A6	
ENSDARG00000027391	-2.015276164	0.002335563	0.040537361	ccnd3	NA	
ENSDARG00000062757	-2.017937296	0.001114049	0.02502314	zgc:158403	TTC39A	
ENSDARG00000014039	-2.02703126	0.002138235	0.038432319	si:dkeyp-93d12.1	TDRD15	
ENSDARG00000032836	-2.030916062	0.001729376	0.03346381	pvalb5	OCM2	
ENSDARG00000039701	-2.034766148	0.000123497	0.005109108	emx2	EMX2	
ENSDARG00000095965	-2.036963838	0.000234326	0.008084698	si:ch211-268b13.5	NA	
ENSDARG00000073699	-2.041610832	1.19E-07	2.15E-05	-	COL9A1	
ENSDARG00000056196	-2.048264872	0.001780149	0.034100678	slc2a2	SLC2A2	
ENSDARG00000004199	-2.049132612	0.000238455	0.008145857	spam1	SPAM1	
ENSDARG00000004529	-2.053491553	7.72E-05	0.003710982	si:dkey-204j6.1	TOP1MT	
ENSDARG00000062448	-2.055495718	0.001926865	0.035678154	skor1b	SKOR1	
ENSDARG00000035696	-2.058440957	0.000952662	0.022578738	fam203a	FAM203A	
ENSDARG00000062304	-2.060897317	8.56E-05	0.00396355	pdpk1a	PDPK1	
ENSDARG00000077940	-2.062950373	0.001755847	0.033785809	VSTM2B	VSTM2B	
ENSDARG00000069758	-2.063424693	1.67E-05	0.001159229	RBM44	RBM44	
ENSDARG00000054023	-2.064469623	0.001545668	0.031063405	ttll6	TTLL6	
ENSDARG00000061211	-2.065064889	0.000161701	0.006257887	spg20b	SPG20	
ENSDARG00000008407	-2.069225181	0.000573439	0.015690139	tspan7b	TSPAN7	
ENSDARG00000002593	-2.07135066	0.001707434	0.033263988	slc45a2	SLC45A2	
ENSDARG00000076020	-2.084616048	0.000157798	0.00617276	pappa2	PAPPA2	
ENSDARG00000010073	-2.08503754	0.000288635	0.009428925	rab3ip	RAB3IP	
ENSDARG00000033662	-2.0852771	0.00157652	0.03138224	scd	SCD	
ENSDARG00000075956	-2.087095611	0.001583225	0.03138224	FAXC (2 of 2)	FAXC	
ENSDARG00000095421	-2.088820415	0.000987177	0.023141419	si:dkey-106l3.6	NA	
ENSDARG00000029848	-2.090631932	0.001496881	0.030474092	FBXO15 (2 of 2)	FBXO15	
ENSDARG00000052099	-2.096279595	0.001283265	0.027256302	agxta	AGXT	
ENSDARG00000062080	-2.096575853	0.000306023	0.009763817	shc2	SHC2	
ENSDARG00000086409	-2.100320666	0.001495815	0.030474092	EGFR (3 of 4)	EGFR	
ENSDARG00000075643	-2.102307608	0.000162069	0.006258056	ifi35	IFI35	
ENSDARG00000078989	-2.11002584	0.000158497	0.006175641	ALPK3 (1 of 2)	ALPK3	
ENSDARG00000043673	-2.118719491	0.001392213	0.028752884	BEGAIN (1 of 2)	BEGAIN	
ENSDARG00000076170	-2.120302128	0.000711735	0.018335444	pcsk1nl	NA	
ENSDARG00000051887	-2.121107992	8.54E-07	0.000108705	SLC7A5	SLC7A5	
ENSDARG00000088567	-2.125477511	0.001308171	0.027526942	VPS72 (1 of 2)	VPS72	
ENSDARG00000023160	-2.130006649	0.000329844	0.010323708	snrnp40	SNRNP40	
ENSDARG00000031952	-2.133508833	0.00103836	0.024046001	mb	MB	
ENSDARG00000073963	-2.141068666	0.0012033	0.026236265	C4H12orf56	C12orf56	
ENSDARG00000006093	-2.143232358	0.001096671	0.024860284	cdk15	CDK15	
ENSDARG00000058248	-2.145344612	0.000438657	0.012753698	si:dkeyp-77h1.4	NA	
ENSDARG00000059951	-2.147847587	0.000579557	0.015783653	pld6	PLD6	
ENSDARG00000051762	-2.149932222	1.32E-05	0.000939245	DNAJA4	DNAJA4	
ENSDARG00000056938	-2.150030836	0.000345709	0.010716466	kera	KERA	
ENSDARG00000069128	-2.154354701	0.00022526	0.007883167	IL34 (1 of 2)	IL34	
ENSDARG00000043238	-2.154509261	0.000237389	0.008135411	atg16l2	ATG16L2	
ENSDARG00000039351	-2.15652578	0.001110641	0.025011984	si:dkey-200l5.2	CCL19	
ENSDARG00000089414	-2.156806823	3.31E-07	4.94E-05	-	NA	
ENSDARG00000030632	-2.157396541	0.000173504	0.006610448	zgc:110191	CCDC3	
ENSDARG00000036041	-2.166353056	0.000316358	0.010048027	f2	F2	
ENSDARG00000012311	-2.17337046	0.001018187	0.02368832	myoz2a	MYOZ2	
ENSDARG00000040442	-2.176056546	0.000681782	0.017885592	prtgb	PRTG	
ENSDARG00000034907	-2.176103079	0.001021458	0.023718534	paqr7b	PAQR7	
ENSDARG00000082180	-2.176354644	0.000799405	0.020082124	5_8S_rRNA	NA	
ENSDARG00000014323	-2.19753912	0.000299967	0.009654446	zgc:91849	IGSF3	
ENSDARG00000024160	-2.203014992	0.000180591	0.006817569	hao1	HAO1	
ENSDARG00000043448	-2.203689819	0.000388069	0.011576704	itm2ca	ITM2C	
ENSDARG00000029795	-2.207802075	0.000264348	0.00882	fam213b	FAM213B	
ENSDARG00000093809	-2.212840917	0.000837102	0.020739246	IL12RB2 (1 of 2)	IL12RB2	
ENSDARG00000056519	-2.218897792	0.000635346	0.017031438	BX511257.1	KIAA1598	
ENSDARG00000022813	-2.226442039	0.000771846	0.019530511	dnd	DND1	
ENSDARG00000040081	-2.233944603	0.000697697	0.018109567	zgc:66432	NA	
ENSDARG00000039229	-2.236867869	0.000671104	0.017781095	cep78	CEP78	
ENSDARG00000078209	-2.237943952	0.000730153	0.018653868	EMC7 (2 of 2)	EMC7	
ENSDARG00000075089	-2.24292977	1.22E-05	0.000887912	CD97 (2 of 3)	CD97	
ENSDARG00000052708	-2.246285708	0.000279319	0.009178956	tnni1b	TNNI1	
ENSDARG00000059037	-2.250319308	0.000559031	0.015344769	MOV10L1	MOV10L1	
ENSDARG00000042780	-2.253898537	0.000257316	0.008652579	APOB (1 of 3)	APOB	
ENSDARG00000040277	-2.25414964	5.99E-18	1.89E-14	fbxo32	FBXO32	
ENSDARG00000086685	-2.260040715	5.74E-05	0.002955373	-	TRIM63	
ENSDARG00000089134	-2.2609823	5.33E-05	0.002776163	STC2 (2 of 2)	STC2	
ENSDARG00000060437	-2.267722821	2.15E-05	0.001423626	EML6	EML6	
ENSDARG00000007743	-2.268084125	0.000537545	0.014946016	il15l	NA	
ENSDARG00000017884	-2.27244317	0.000489278	0.0138963	bgna	BGN	
ENSDARG00000095817	-2.293364048	6.85E-06	0.000566111	ZNHIT6	ZNHIT6	
ENSDARG00000089181	-2.293490297	0.000254977	0.008590715	ADAD1	ADAD1	
ENSDARG00000051879	-2.295905612	0.000253789	0.008567502	abcc8	ABCC8	
ENSDARG00000087403	-2.305052526	0.000503055	0.01417047	si:ch211-214p13.3	NA	
ENSDARG00000090814	-2.31959349	7.49E-07	9.82E-05	si:dkey-18a10.3	NA	
ENSDARG00000079296	-2.323734017	3.21E-06	0.000313053	gcga	GCG	
ENSDARG00000013441	-2.326852144	0.000152931	0.006019228	hey2	HEY2	
ENSDARG00000004588	-2.33607439	1.33E-07	2.28E-05	sox4a	SOX4	
ENSDARG00000076838	-2.346839435	5.90E-05	0.003013026	APOM	APOM	
ENSDARG00000055959	-2.354520064	0.00023041	0.007982122	TOP1MT	TOP1MT	
ENSDARG00000087996	-2.355584648	0.000194039	0.007170258	pabpn1l	PABPN1L	
ENSDARG00000007465	-2.381271497	4.72E-13	3.86E-10	tdrd1	TDRD1	
ENSDARG00000094010	-2.391942557	3.78E-07	5.55E-05	swt1	SWT1	
ENSDARG00000056339	-2.405847082	0.000102383	0.004476439	STK31	STK31	
ENSDARG00000040474	-2.414811209	0.000129724	0.005332666	snx10b	SNX10	
ENSDARG00000018896	-2.415859659	0.000180924	0.006817569	mmp24	MMP24	
ENSDARG00000014373	-2.421701809	1.27E-11	7.17E-09	vasa	DDX4	
ENSDARG00000075549	-2.430406214	7.56E-05	0.003672004	cdh5	CDH5	
ENSDARG00000040732	-2.443662969	8.65E-05	0.003996772	elavl2	ELAVL2	
ENSDARG00000093198	-2.448727351	0.000220507	0.007796227	C3 (6 of 6)	C3	
ENSDARG00000070430	-2.454625209	0.000154378	0.006056348	chtopb	CHTOP	
ENSDARG00000073824	-2.45851751	0.000184386	0.006917685	RASGRF1	RASGRF1	
ENSDARG00000078522	-2.468503534	8.19E-05	0.003804484	si:ch211-80h18.1	NA	
ENSDARG00000095956	-2.470420398	7.80E-05	0.00371232	si:dkey-88e18.6	NA	
ENSDARG00000056387	-2.486019015	1.05E-09	3.38E-07	rnf17	RNF17	
ENSDARG00000045051	-2.486130277	9.84E-10	3.25E-07	slc16a3	SLC16A3	
ENSDARG00000069133	-2.518078172	9.45E-05	0.004248856	mstnb	MSTN	
ENSDARG00000034667	-2.533347273	9.70E-05	0.004330125	CABZ01090041.1	LPL	
ENSDARG00000043589	-2.541568483	8.02E-05	0.003764253	ca4a	CA4	
ENSDARG00000076594	-2.548265985	2.46E-05	0.001575145	PCDH12	PCDH12	
ENSDARG00000038709	-2.569297704	3.54E-07	5.24E-05	MYADM (1 of 2)	MYADM	
ENSDARG00000092332	-2.571429838	1.44E-11	7.71E-09	GRINA (1 of 2)	GRINA	
ENSDARG00000077513	-2.576394188	0.000100649	0.004411851	ppp1r3da	PPP1R3D	
ENSDARG00000005716	-2.576796255	9.44E-05	0.004248856	olfml2ba	OLFML2B	
ENSDARG00000054374	-2.579806883	3.40E-05	0.00200621	alg13	ALG13	
ENSDARG00000027088	-2.605477038	7.25E-25	4.15E-21	ptgdsb	LCNL1	
ENSDARG00000091209	-2.61719296	2.93E-06	0.000291408	ucp3	UCP3	
ENSDARG00000076997	-2.628841722	5.05E-05	0.002688509	STXBP4	STXBP4	
ENSDARG00000068096	-2.646622784	1.20E-10	4.90E-08	ATF5 (1 of 2)	ATF5	
ENSDARG00000011400	-2.649593292	1.60E-05	0.001111577	tnnc1a	TNNC1	
ENSDARG00000068731	-2.661280028	4.51E-05	0.002450853	si:ch211-124k10.1	RXFP2	
ENSDARG00000040161	-2.708341012	1.34E-06	0.000154047	zgc:92287	TMPO	
ENSDARG00000042370	-2.711351214	3.06E-05	0.001859484	PTAFR	PTAFR	
ENSDARG00000002362	-2.723788388	2.43E-05	0.001563809	fam100aa	UBALD1	
ENSDARG00000086739	-2.731785101	3.56E-10	1.33E-07	SLC17A3	SLC17A3	
ENSDARG00000061004	-2.740792928	1.68E-05	0.001162414	cox11	COX11	
ENSDARG00000073695	-2.749879168	8.52E-07	0.000108705	mamdc2b	MAMDC2	
ENSDARG00000093372	-2.770732607	1.29E-08	2.96E-06	si:dkey-258f14.6	NA	
ENSDARG00000088247	-2.792154052	3.64E-11	1.74E-08	FP245511.1	LRRN4	
ENSDARG00000013453	-2.799135562	1.98E-15	2.27E-12	tdrd9	TDRD9	
ENSDARG00000089205	-2.801076241	2.21E-05	0.001446274	BX927064.1	NA	
ENSDARG00000041699	-2.837753719	2.54E-12	1.90E-09	piwil1	PIWIL1	
ENSDARG00000021974	-2.839394481	1.09E-05	0.000809771	sfr1	SFR1	
ENSDARG00000068580	-2.846204892	2.41E-06	0.000248429	glis1a	GLIS1	
ENSDARG00000037551	-2.933548803	4.40E-07	6.20E-05	pm20d1.1	PM20D1	
ENSDARG00000070618	-2.941181353	2.53E-06	0.000258778	tatdn2	TATDN2	
ENSDARG00000012366	-2.948668202	6.64E-06	0.000555581	fbp2	FBP2	
ENSDARG00000004823	-2.95591788	4.87E-06	0.000443039	asz1	ASZ1	
ENSDARG00000070918	-2.967674722	1.89E-09	5.72E-07	FETUB (2 of 2)	FETUB	
ENSDARG00000070420	-2.985059104	1.41E-08	3.18E-06	cyp24a1	CYP24A1	
ENSDARG00000053554	-2.994852968	2.59E-09	7.69E-07	wdr76	WDR76	
ENSDARG00000019418	-3.011864195	4.29E-06	0.000398327	KCNJ2 (1 of 2)	KCNJ2	
ENSDARG00000060189	-3.018702449	5.08E-07	6.98E-05	ESM1	ESM1	
ENSDARG00000058578	-3.027358103	1.86E-06	0.000202268	ccdc106	CCDC106	
ENSDARG00000055901	-3.033513924	2.80E-09	8.01E-07	steap4	STEAP4	
ENSDARG00000025174	-3.068128271	6.48E-08	1.21E-05	HABP4	HABP4	
ENSDARG00000095925	-3.228250531	3.87E-07	5.58E-05	si:dkey-258f14.7	NA	
ENSDARG00000092099	-3.372833838	2.96E-08	5.98E-06	si:ch211-133n4.6	NA	
ENSDARG00000078099	-3.373836836	4.63E-27	3.97E-23	CR391991.1	NA	
ENSDARG00000076075	-3.522051814	8.32E-16	1.30E-12	MYH7B (1 of 3)	MYH7B	
ENSDARG00000057789	-3.571199052	1.29E-10	5.15E-08	lyz	LYZL4	
ENSDARG00000056374	-3.591788099	2.65E-08	5.55E-06	noxo1b	NOXO1	
ENSDARG00000054352	-3.682507043	8.15E-09	2.15E-06	lrrc9	LRRC9	
ENSDARG00000074580	-3.881659563	3.95E-17	7.54E-14	SERBP1 (2 of 3)	SERBP1	
