# Supplementary material for: Oncogenic BRAF disrupts thyroid morphogenesis and function via twist expression
Source: eLife. 2017 Mar 28;6:e20728. doi: 10.7554/eLife.20728 (PMC5389860; doi:10.7554/eLife.20728)
Supplement: Figure 6—source data 1. — DOI: http://dx.doi.org/10.7554/eLife.20728.011 [file elife-20728-fig6-data1.txt]

Ensembl Gene ID	Fold Change (log2)	p-value	FDR	Gene name	Human orthologue
ENSDARG00000001656	5.959268977	2.77E-67	1.93E-63	psmb10	PSMB10
ENSDARG00000001303	5.837460231	6.44E-62	2.48E-58	psmb8	PSMB8
ENSDARG00000071662	5.386063386	2.28E-49	3.14E-46	si:rp71-36a1.3	NA
ENSDARG00000091351	5.353353721	4.62E-50	6.84E-47	cnp	CNP
ENSDARG00000031885	5.248332116	1.83E-45	1.96E-42	psmb11	PSMB6
ENSDARG00000074246	4.979678454	8.94E-55	1.57E-51	rab14	RAB14
ENSDARG00000090847	4.758680134	5.32E-35	2.77E-32	si:ch211-209l18.4	NA
ENSDARG00000075524	4.545171425	2.46E-30	1.05E-27	CYLC2	NA
ENSDARG00000009017	4.527441643	1.36E-31	6.26E-29	SCYL1 (1 of 2)	SCYL1
ENSDARG00000070062	4.434175029	1.01E-30	4.44E-28	nox1	NOX1
ENSDARG00000036787	4.402513695	3.17E-63	1.53E-59	abcb3l1	TAP2
ENSDARG00000068969	4.206459518	1.57E-33	7.54E-31	zgc:153759	TNFRSF14
ENSDARG00000000656	4.140336319	6.36E-56	1.23E-52	psmb9a	PSMB9
ENSDARG00000076607	3.843394707	1.35E-21	2.57E-19	CU138503.4	NA
ENSDARG00000077189	3.588813241	1.52E-18	2.07E-16	INTS5 (2 of 2)	INTS5
ENSDARG00000071326	3.574253871	3.20E-18	4.26E-16	zgc:154040	RARRES3
ENSDARG00000088492	3.458564769	3.85E-17	4.42E-15	CU856237.1	CNTRL
ENSDARG00000091245	3.4104707	5.56E-17	6.20E-15	dnajc7	DNAJC7
ENSDARG00000020711	3.355119279	5.46E-16	5.34E-14	rrm2	RRM2B
ENSDARG00000041381	3.25060309	5.56E-31	2.49E-28	arntl2	NA
ENSDARG00000010690	3.216149902	1.29E-14	1.04E-12	CU138503.2	PRPF39
ENSDARG00000077726	3.184832442	3.01E-67	1.93E-63	ccrn4la	CCRN4L
ENSDARG00000017906	3.184242425	3.48E-14	2.68E-12	COX5A (2 of 3)	COX5A
ENSDARG00000070755	3.168471356	4.58E-14	3.39E-12	BX511173.1	CCR8
ENSDARG00000020659	3.161478497	1.05E-13	7.22E-12	CU138503.3	HRASLS5
ENSDARG00000088134	3.090975906	1.63E-13	1.08E-11	ZGPAT (2 of 2)	ZGPAT
ENSDARG00000095318	3.077312583	6.09E-13	3.70E-11	si:dkey-19a16.9	NA
ENSDARG00000094965	3.057640809	1.07E-41	9.38E-39	nfil3-5	NFIL3
ENSDARG00000086047	2.956404662	7.03E-15	5.89E-13	CABZ01067657.1	NA
ENSDARG00000089878	2.954771775	3.79E-12	2.06E-10	NEDD9 (1 of 2)	NEDD9
ENSDARG00000006687	2.929039938	1.19E-14	9.77E-13	h2afy2	H2AFY2
ENSDARG00000043792	2.906963019	2.32E-12	1.29E-10	si:rp71-7l19.2	NA
ENSDARG00000007377	2.886536371	5.05E-61	1.59E-57	odc1	ODC1
ENSDARG00000037997	2.8538999	3.38E-24	8.23E-22	tubb5	TUBB
ENSDARG00000022370	2.804251853	5.21E-12	2.73E-10	CU929163.1	NNMT
ENSDARG00000002259	2.804080014	9.99E-13	5.85E-11	ca15c	NA
ENSDARG00000055270	2.788362346	3.45E-12	1.88E-10	im:7149628	MSRA
ENSDARG00000071656	2.779942429	9.17E-11	3.88E-09	si:dkey-19a16.5	NA
ENSDARG00000044009	2.706296386	4.67E-10	1.74E-08	cstf2	CSTF2
ENSDARG00000003203	2.692303063	8.82E-20	1.39E-17	rhcga	RHCG
ENSDARG00000071648	2.649006013	6.62E-12	3.40E-10	zgc:113298	NA
ENSDARG00000071364	2.643729492	6.09E-10	2.22E-08	CR735107.1	NA
ENSDARG00000035909	2.617797726	9.51E-26	2.82E-23	mfsd2ab	MFSD2A
ENSDARG00000045522	2.610729427	1.74E-09	5.78E-08	si:dkeyp-89c11.3	ACOT1
ENSDARG00000091642	2.577507543	2.41E-09	7.64E-08	CWF19L2 (1 of 2)	CWF19L2
ENSDARG00000092167	2.571034351	5.87E-12	3.06E-10	si:ch211-272h9.5	NA
ENSDARG00000007582	2.532103941	4.14E-09	1.26E-07	si:ch1073-155h21.1	GPRC6A
ENSDARG00000043357	2.526638048	6.05E-09	1.78E-07	TBL2 (2 of 2)	TBL2
ENSDARG00000074666	2.5012287	1.24E-14	1.01E-12	zgc:153760	CA4
ENSDARG00000067820	2.485522201	5.46E-09	1.62E-07	ncana	NCAN
ENSDARG00000086797	2.472364089	1.17E-08	3.22E-07	ubxn1	UBXN1
ENSDARG00000078247	2.383637303	8.48E-09	2.40E-07	vip	VIP
ENSDARG00000078945	2.37863532	4.71E-08	1.13E-06	mibp	NMRK2
ENSDARG00000022614	2.375362814	1.24E-08	3.37E-07	ddx43	DDX43
ENSDARG00000034403	2.35451087	1.20E-12	6.86E-11	si:ch211-251f6.3	NA
ENSDARG00000029546	2.345879718	4.55E-08	1.09E-06	grem1a	GREM1
ENSDARG00000088918	2.33995421	1.06E-07	2.33E-06	CABZ01021532.2	NA
ENSDARG00000086098	2.30681397	2.45E-39	1.75E-36	ERRFI1 (1 of 2)	ERRFI1
ENSDARG00000091754	2.246264965	8.69E-09	2.44E-07	CHCHD5	CHCHD5
ENSDARG00000074120	2.246016542	1.46E-07	3.10E-06	USP2 (3 of 3)	USP2
ENSDARG00000077484	2.21842877	4.27E-07	8.17E-06	B4GALNT3 (3 of 3)	B4GALNT3
ENSDARG00000076800	2.199350014	1.72E-41	1.44E-38	tnfrsf18	TNFRSF18
ENSDARG00000028396	2.195169634	1.87E-11	8.81E-10	fkbp5	FKBP5
ENSDARG00000069342	2.184166994	2.88E-60	6.16E-57	KLF14	KLF16
ENSDARG00000088971	2.181960175	6.86E-07	1.25E-05	CABZ01061146.1	PARP11
ENSDARG00000087678	2.169165415	5.34E-07	9.98E-06	rbm22	RBM22
ENSDARG00000092456	2.15253956	7.92E-07	1.43E-05	si:ch211-188i4.4	NA
ENSDARG00000090989	2.087024455	1.08E-17	1.31E-15	sp2	SP2
ENSDARG00000069982	2.08357143	1.54E-07	3.24E-06	CABZ01073740.1	NA
ENSDARG00000090337	2.078510131	2.00E-15	1.79E-13	pprc1	PPRC1
ENSDARG00000025766	2.076752232	5.91E-18	7.59E-16	DTX3	DTX3
ENSDARG00000089934	2.060478694	3.01E-06	4.70E-05	si:ch211-64i20.3	NA
ENSDARG00000038785	2.05977652	4.16E-40	3.09E-37	abcf2a	ABCF2
ENSDARG00000091541	2.047894251	3.32E-06	5.13E-05	CABZ01022575.2	RTEL1
ENSDARG00000033660	2.022038208	3.31E-13	2.10E-11	zgc:112054	CREM
ENSDARG00000055591	2.017769357	5.71E-13	3.49E-11	pipox	PIPOX
ENSDARG00000008333	2.012218532	3.27E-06	5.06E-05	znfl2a	NA
ENSDARG00000012274	2.004805727	1.38E-40	1.11E-37	eif4e1c	EIF4E
ENSDARG00000089162	2.00460434	5.39E-06	7.93E-05	afap1l1a	AFAP1L1
ENSDARG00000060092	2.001609369	1.80E-07	3.75E-06	zgc:165481	RNF182
ENSDARG00000037158	1.988274609	9.43E-30	3.79E-27	rcc1	RCC1
ENSDARG00000010266	1.987508292	2.48E-09	7.85E-08	igf2bp3	IGF2BP3
ENSDARG00000031044	1.970532593	7.68E-34	3.89E-31	lipg	LIPG
ENSDARG00000090802	1.953004965	2.83E-11	1.30E-09	MCM3 (2 of 2)	MCM3
ENSDARG00000015355	1.947300228	4.04E-06	6.12E-05	fosl1a	FOSL1
ENSDARG00000070230	1.941472076	3.68E-13	2.32E-11	ALDH1L2	ALDH1L2
ENSDARG00000078619	1.937171314	1.82E-09	6.01E-08	pnp5a	PNP
ENSDARG00000003303	1.917830048	1.36E-06	2.33E-05	stc1	STC1
ENSDARG00000039491	1.915200612	1.44E-05	0.00018607	CABZ01008086.1	C20orf26
ENSDARG00000086422	1.906696547	3.70E-11	1.68E-09	CU896655.6	NA
ENSDARG00000045275	1.901317535	2.31E-06	3.72E-05	KLHL14	KLHL14
ENSDARG00000075541	1.900354731	1.61E-05	0.000205272	CU550716.4	NA
ENSDARG00000055854	1.890919218	4.91E-25	1.31E-22	nr4a3	NR4A3
ENSDARG00000043237	1.885786342	1.70E-11	8.02E-10	nfil3-2	NFIL3
ENSDARG00000040200	1.876229881	1.53E-05	0.000195904	si:dkeyp-86f5.1	NA
ENSDARG00000091396	1.870366988	2.28E-05	0.000275303	CABZ01048402.1	NA
ENSDARG00000068274	1.868479261	6.66E-08	1.53E-06	ANKRD65	ANKRD65
ENSDARG00000095522	1.858719094	2.56E-05	0.000303895	si:dkey-71b5.3	NA
ENSDARG00000010572	1.856685181	5.08E-20	8.37E-18	slc25a25a	SLC25A25
ENSDARG00000086964	1.856016985	2.63E-05	0.000311413	rccd1	RCCD1
ENSDARG00000018524	1.849319936	1.07E-23	2.51E-21	midn	MIDN
ENSDARG00000056367	1.848306841	1.49E-09	4.99E-08	mpv17l2	MPV17L2
ENSDARG00000041566	1.814819727	4.04E-12	2.16E-10	adamts1	ADAMTS1
ENSDARG00000059308	1.809040474	2.28E-20	3.93E-18	golt1b	GOLT1B
ENSDARG00000017780	1.806090357	5.25E-16	5.17E-14	rorcb	NA
ENSDARG00000063079	1.800928193	1.41E-12	7.98E-11	eif2c3b	EIF2C1
ENSDARG00000077382	1.799170157	1.07E-05	0.000143831	si:rp71-68n21.12	NA
ENSDARG00000087513	1.793756194	4.45E-05	0.000491481	CABZ01048675.2	NA
ENSDARG00000079183	1.791381903	4.67E-05	0.000510542	SOD3 (1 of 3)	SOD3
ENSDARG00000029695	1.790717742	4.53E-16	4.54E-14	pgp	PGP
ENSDARG00000014041	1.781786142	8.37E-28	2.73E-25	smarcad1	SMARCAD1
ENSDARG00000052734	1.767235037	3.69E-05	0.000419544	hmgcra	HMGCR
ENSDARG00000017741	1.764922595	1.33E-110	2.56E-106	g3bp1	G3BP1
ENSDARG00000089585	1.764305735	4.03E-05	0.000451899	nkiras2	NKIRAS2
ENSDARG00000014329	1.759914221	8.62E-61	2.08E-57	npm1a	NPM1
ENSDARG00000096453	1.755054971	6.66E-05	0.000694035	si:ch211-209j12.6	NA
ENSDARG00000057338	1.753501463	2.21E-05	0.000268262	gstp2	GSTP1
ENSDARG00000061011	1.752401836	8.82E-14	6.20E-12	hlfb	HLF
ENSDARG00000053500	1.74031518	3.25E-08	8.15E-07	cbsa	CBS
ENSDARG00000074531	1.735013617	6.66E-06	9.51E-05	spag9a	SPAG9
ENSDARG00000092426	1.725443634	8.55E-05	0.000858506	AL928685.2	NA
ENSDARG00000095907	1.722258169	3.33E-07	6.55E-06	si:ch211-274k16.6	NA
ENSDARG00000016536	1.707104319	5.56E-14	4.04E-12	npas2	NPAS2
ENSDARG00000044280	1.706234722	0.000110814	0.001078047	opn1mw1	NA
ENSDARG00000038867	1.693445428	4.13E-05	0.000461174	shhb	SHH
ENSDARG00000095032	1.69032426	3.41E-05	0.000390789	ftr33	NA
ENSDARG00000008912	1.689698466	5.70E-05	0.000609366	slc8a2a	SLC8A2
ENSDARG00000089573	1.676026003	2.01E-05	0.000247761	si:dkeyp-15a6.2	NA
ENSDARG00000057080	1.675981011	9.02E-18	1.11E-15	dnajc21	DNAJC21
ENSDARG00000052348	1.672754192	6.58E-51	1.06E-47	smarca5	SMARCA5
ENSDARG00000087657	1.672690824	8.11E-09	2.31E-07	fasn	FASN
ENSDARG00000094696	1.670507438	3.74E-07	7.27E-06	si:dkey-201c13.2	NA
ENSDARG00000074815	1.6647854	9.85E-13	5.79E-11	mxra5	MXRA5
ENSDARG00000092801	1.661762255	0.000163054	0.001497085	si:dkey-71b5.6	NA
ENSDARG00000076321	1.661349703	6.28E-08	1.45E-06	si:dkey-211m23.2	COL28A1
ENSDARG00000016337	1.66024862	0.000167193	0.001526362	lctlb	LCTL
ENSDARG00000045788	1.65936922	6.10E-07	1.13E-05	avpr1b	AVPR1A
ENSDARG00000037012	1.659135306	1.57E-19	2.42E-17	slc3a2b	SLC3A2
ENSDARG00000089705	1.657095682	1.14E-13	7.69E-12	ABCF3	ABCF3
ENSDARG00000079997	1.656494591	0.000118024	0.001137849	si:zfos-223e1.2	C20orf26
ENSDARG00000088547	1.655895205	0.000166105	0.001520403	CABZ01015815.1	NA
ENSDARG00000090135	1.648386489	5.70E-05	0.000609357	KDELR3 (2 of 2)	KDELR3
ENSDARG00000077620	1.648003375	1.83E-06	3.02E-05	cdca7a	CDCA7
ENSDARG00000093111	1.638171896	0.000194674	0.001725739	si:ch211-209l18.2	NA
ENSDARG00000011926	1.628434544	5.60E-05	0.0005996	tpgs2	TPGS2
ENSDARG00000035913	1.62841171	2.96E-21	5.38E-19	yars	YARS
ENSDARG00000034961	1.627852737	1.61E-14	1.29E-12	bzw1b	BZW1
ENSDARG00000077336	1.627129633	0.000151354	0.001405735	si:ch1073-181h11.2	GIMAP8
ENSDARG00000079946	1.626797752	7.67E-06	0.000107664	SQLE (1 of 2)	SQLE
ENSDARG00000092051	1.626239988	7.66E-05	0.000783842	si:dkey-238o14.1	NA
ENSDARG00000016744	1.622472908	5.60E-06	8.21E-05	fbn2b	FBN3
ENSDARG00000045627	1.61897844	0.000165901	0.001519605	cyp3a65	CYP3A4
ENSDARG00000087491	1.615156391	0.000247215	NA	efr3a	EFR3A
ENSDARG00000058508	1.607427411	0.000271183	0.0022644	TTC18	TTC18
ENSDARG00000092176	1.601118072	3.47E-07	6.80E-06	si:ch211-254c8.1	NA
ENSDARG00000053625	1.597786738	4.53E-05	0.000499057	anxa2b	ANXA2
ENSDARG00000071345	1.596114621	1.61E-13	1.07E-11	mgst2	MGST2
ENSDARG00000090963	1.589737303	0.00031047	0.002533183	ATP6AP1L (1 of 2)	ATP6AP1L
ENSDARG00000039652	1.589420244	7.44E-09	2.14E-07	si:ch211-221n20.8	FBN3
ENSDARG00000015453	1.589193812	0.000205808	0.001807812	me2	ME2
ENSDARG00000089876	1.583790329	0.000329194	0.002660895	BX511270.1	MIPOL1
ENSDARG00000055723	1.580170496	7.76E-05	0.000792671	hsp70l	HSPA1A
ENSDARG00000057738	1.579797612	4.87E-07	9.18E-06	hells	HELLS
ENSDARG00000075322	1.572785851	0.000362204	0.00287023	zgc:174178	NA
ENSDARG00000007216	1.57125393	3.25E-28	1.14E-25	abce1	ABCE1
ENSDARG00000071163	1.566973825	0.000318925	0.002590107	BX465228.1	NA
ENSDARG00000035719	1.553701281	2.17E-14	1.70E-12	arl5c	ARL5C
ENSDARG00000056875	1.546978177	3.73E-13	2.34E-11	rgs2	RGS2
ENSDARG00000068194	1.544896111	3.07E-08	7.72E-07	klf9	KLF9
ENSDARG00000075726	1.544524078	1.75E-06	2.91E-05	dhrs7b	DHRS7B
ENSDARG00000069706	1.541184133	2.41E-09	7.64E-08	prmt6	PRMT6
ENSDARG00000036700	1.53667369	3.67E-12	2.00E-10	si:ch211-114n24.6	TUBA1B
ENSDARG00000026796	1.535701305	3.16E-05	0.000366285	grm1a	GRM1
ENSDARG00000036546	1.532345532	2.15E-07	4.41E-06	pdxkb	PDXK
ENSDARG00000087380	1.530593718	0.000254526	0.002155199	si:dkey-217g21.3	NA
ENSDARG00000017910	1.529704426	2.31E-14	1.80E-12	pdss1	PDSS1
ENSDARG00000090569	1.528409246	0.000179407	0.001616422	CABZ01057951.1	NA
ENSDARG00000043812	1.526261303	5.76E-08	1.34E-06	si:ch73-389k6.1	NA
ENSDARG00000019963	1.524363514	5.23E-06	7.73E-05	sfxn1	SFXN1
ENSDARG00000076158	1.522791992	0.000439349	0.003372013	zgc:165583	NA
ENSDARG00000095079	1.516030735	0.000535439	0.00398655	gtf2h1	GTF2H1
ENSDARG00000079605	1.512912723	5.97E-15	5.07E-13	prmt5	PRMT5
ENSDARG00000083266	1.511367221	0.000368543	0.002915664	SNORD12	NA
ENSDARG00000070003	1.510032947	0.000583387	NA	gng2	GNG2
ENSDARG00000075467	1.502813228	1.66E-08	4.41E-07	shisa3	SHISA3
ENSDARG00000055760	1.500981338	4.23E-23	9.47E-21	srm	SRM
ENSDARG00000045633	1.499329134	0.000504993	0.003791281	ASB15 (2 of 2)	ASB15
ENSDARG00000071669	1.498735265	1.23E-12	7.02E-11	smyd5	SMYD5
ENSDARG00000007207	1.497553134	1.23E-06	2.13E-05	cnpy2	CNPY2
ENSDARG00000077253	1.49645736	3.06E-09	9.51E-08	alkbh6	ALKBH6
ENSDARG00000086632	1.494912768	0.000131512	0.00125037	BX324179.1	NA
ENSDARG00000036505	1.493653577	1.18E-05	0.000157063	syt4	SYT4
ENSDARG00000086222	1.493015143	0.000333937	0.002684612	NAT16	NAT16
ENSDARG00000019529	1.48995077	6.10E-16	5.88E-14	parp1	PARP1
ENSDARG00000016484	1.489010313	1.06E-22	2.22E-20	dkc1	DKC1
ENSDARG00000040041	1.48791656	5.04E-08	1.20E-06	mcm4	MCM4
ENSDARG00000037738	1.487897063	0.000700555	0.005024595	BX120008.1	FBXL3
ENSDARG00000007015	1.485526655	9.27E-06	0.000126888	olfm2b	OLFM2
ENSDARG00000015911	1.484699857	7.37E-07	1.34E-05	mcm2	MCM2
ENSDARG00000007737	1.484445817	5.95E-09	1.75E-07	zyg11	ZYG11B
ENSDARG00000089156	1.483966634	1.51E-06	2.53E-05	EGR3	EGR3
ENSDARG00000009505	1.482800513	5.19E-11	2.29E-09	slmo2	SLMO2
ENSDARG00000071224	1.47438589	1.19E-07	2.58E-06	ENDOD1 (9 of 9)	NA
ENSDARG00000044976	1.472379112	0.00048801	0.003682432	KRT23 (10 of 15)	KRT23
ENSDARG00000032242	1.472093044	0.000298896	0.002460629	tnnt2c	TNNT2
ENSDARG00000074189	1.471971471	0.000648798	0.004693556	zgc:172091	NA
ENSDARG00000040064	1.470695901	4.31E-11	1.93E-09	acp6	ACP6
ENSDARG00000044114	1.463622174	2.30E-05	0.000277015	cyb561d2	CYB561D2
ENSDARG00000086631	1.459509154	1.36E-05	0.00017663	rnh1	NA
ENSDARG00000033370	1.453245818	5.09E-06	7.52E-05	PPIL3	PPIL3
ENSDARG00000077372	1.451888272	1.09E-06	1.91E-05	tfr1b	TFRC
ENSDARG00000089854	1.450450999	0.000836242	0.005822273	CDKN1C (2 of 2)	CDKN1C
ENSDARG00000019507	1.448290457	1.97E-06	3.21E-05	mcm5	MCM5
ENSDARG00000040700	1.447908593	3.98E-10	1.51E-08	nab1b	NAB1
ENSDARG00000088443	1.442800078	2.69E-09	8.42E-08	LRRC31 (3 of 15)	NA
ENSDARG00000087854	1.442239432	0.00108588	0.007203813	zgc:171759	HIST1H2BD
ENSDARG00000092934	1.441953742	5.60E-07	1.04E-05	si:dkey-32e6.3	NA
ENSDARG00000018809	1.440942071	0.000624992	0.004545228	abhd3	ABHD3
ENSDARG00000074064	1.439453965	0.001114284	NA	rem2	REM2
ENSDARG00000073978	1.437854567	0.000303558	0.002487318	CRABP2 (1 of 3)	CRABP2
ENSDARG00000079233	1.432850911	5.32E-05	0.000573929	E2F2	E2F2
ENSDARG00000075027	1.431323123	0.000127929	0.001221729	fgfr1bl	FGFR1
ENSDARG00000090766	1.430278733	4.96E-07	9.33E-06	CABZ01032488.1	RP11-162P23.2
ENSDARG00000087063	1.430046371	0.001179106	0.007679531	CU914621.2	GGTLC3
ENSDARG00000026811	1.428945138	3.02E-10	1.17E-08	extl3	EXTL3
ENSDARG00000008105	1.428047625	5.14E-11	2.27E-09	mettl2a	METTL2A
ENSDARG00000091660	1.427706045	2.13E-05	0.000260836	fgfbp1	FGFBP1
ENSDARG00000074754	1.427172647	3.82E-08	9.44E-07	si:dkey-188i13.9	IFI27L2
ENSDARG00000078276	1.426525109	2.98E-09	9.32E-08	GLT25D1 (2 of 3)	GLT25D1
ENSDARG00000096153	1.424709059	0.000718364	0.00512373	si:dkey-21h14.9	CD163L1
ENSDARG00000089462	1.421663173	0.000381902	0.003002859	MUC7	MUC7
ENSDARG00000045617	1.420937813	0.001152709	NA	il17ra1	IL17RA
ENSDARG00000069116	1.420710502	4.27E-17	4.87E-15	timm10	TIMM10
ENSDARG00000060246	1.420625103	8.24E-06	0.000114542	slc16a6b	SLC16A6
ENSDARG00000092747	1.420232295	0.000919795	0.006303803	-	NA
ENSDARG00000007745	1.420011628	4.42E-20	7.36E-18	uqcrfs1	UQCRFS1
ENSDARG00000010246	1.41936957	1.19E-45	1.35E-42	prmt1	PRMT1
ENSDARG00000092379	1.41859326	0.001146929	0.007521132	si:dkeyp-51b9.3	DYNLL1
ENSDARG00000006598	1.41838979	5.91E-08	1.37E-06	sgk2b	NA
ENSDARG00000076434	1.418169214	0.000207602	0.001821904	ARHGAP22 (2 of 2)	ARHGAP22
ENSDARG00000017681	1.418051306	0.000187506	0.001677626	mapk4	MAPK4
ENSDARG00000095773	1.416890187	0.001308083	0.00836687	CABZ01059294.1	NA
ENSDARG00000033280	1.415377954	0.00026699	0.002237148	EPX	TPO
ENSDARG00000057108	1.414235681	0.000712565	0.005091788	serpine3	SERPINE3
ENSDARG00000071644	1.413476752	3.86E-12	2.08E-10	si:dkey-19a16.7	NA
ENSDARG00000089117	1.412140038	0.001077098	0.007157872	BX088603.3	NA
ENSDARG00000076021	1.410035257	1.38E-05	0.00017925	ETF1 (2 of 2)	ETF1
ENSDARG00000055216	1.409074376	3.40E-07	6.67E-06	tuba1l	TUBA1A
ENSDARG00000087632	1.406403625	0.001284186	NA	CABZ01083502.1	NA
ENSDARG00000068865	1.405661345	0.000680089	0.0048942	si:dkey-61p9.7	NA
ENSDARG00000088955	1.405483238	0.000513753	0.003843574	CU693495.1	NLRP6
ENSDARG00000038683	1.405412275	3.78E-05	0.000428461	MFAP4 (7 of 13)	MFAP4
ENSDARG00000070953	1.403240793	0.000361669	0.002867167	BX927351.2	PLA2G4B
ENSDARG00000009131	1.402087094	7.60E-05	0.000779054	slc10a4	SLC10A4
ENSDARG00000052468	1.401322875	1.58E-05	0.000202058	GSK3B (2 of 2)	GSK3B
ENSDARG00000055678	1.399473026	6.29E-23	1.36E-20	akap12b	AKAP12
ENSDARG00000091531	1.398752248	3.46E-06	5.32E-05	carm1l	CARM1
ENSDARG00000092108	1.397661195	0.001413271	0.008895021	si:ch211-106j21.4	NA
ENSDARG00000088527	1.397276173	0.001351267	0.008592758	TTC39A (2 of 2)	TTC39A
ENSDARG00000095542	1.391424547	0.001443061	NA	si:dkey-199m13.7	NA
ENSDARG00000091965	1.390184018	0.001576652	0.009741983	si:dkey-231p15.1	THAP11
ENSDARG00000075928	1.389423692	0.00044932	0.003436232	hivep3a	HIVEP3
ENSDARG00000055639	1.389038111	8.16E-11	3.49E-09	ruvbl2	RUVBL2
ENSDARG00000005023	1.387735097	2.67E-09	8.37E-08	fkbp9	FKBP9
ENSDARG00000079720	1.386437734	1.80E-05	0.000225966	HPDL	HPDL
ENSDARG00000096412	1.385990932	0.001487721	NA	si:ch211-15j1.7	NA
ENSDARG00000019208	1.385615315	0.001654098	0.010145694	camsap1a	CAMSAP1
ENSDARG00000042094	1.384628798	1.19E-10	4.96E-09	eef2a.1	EEF2
ENSDARG00000016496	1.384295042	4.41E-17	5.00E-15	cdk8	CDK8
ENSDARG00000077778	1.382390999	1.57E-11	7.49E-10	adamts9	ADAMTS9
ENSDARG00000057173	1.382065219	0.001144235	0.007515167	zgc:123282	NA
ENSDARG00000062632	1.381727754	0.00085747	0.005942165	duox	DUOX1
ENSDARG00000057683	1.381629197	2.29E-06	3.69E-05	mcm6	MCM6
ENSDARG00000093453	1.381561011	4.10E-05	0.000458575	ahdc1	AHDC1
ENSDARG00000094762	1.379004109	0.001452683	0.009095549	si:ch211-106j21.5	NA
ENSDARG00000068993	1.378957622	7.76E-06	0.000108709	zgc:153631	TNFRSF14
ENSDARG00000092025	1.373286134	0.001031321	0.00689886	-	NA
ENSDARG00000057099	1.372923394	1.21E-11	5.88E-10	papss1	PAPSS1
ENSDARG00000093546	1.371847358	0.001892711	0.01132102	ms4a17a.2	MS4A14
ENSDARG00000006754	1.368797354	2.84E-07	5.67E-06	mllt3	MLLT3
ENSDARG00000018953	1.368325205	2.68E-07	5.36E-06	gclm	GCLM
ENSDARG00000083100	1.367892938	0.001674359	NA	BX088707.1	NA
ENSDARG00000031047	1.365927931	1.36E-05	0.000176477	ptrh1	PTRH1
ENSDARG00000016375	1.363646649	6.54E-10	2.36E-08	asns	ASNS
ENSDARG00000089587	1.363493284	0.001715297	0.010418282	CR450785.1	NA
ENSDARG00000035147	1.363472159	1.82E-09	6.01E-08	lrwd1	LRWD1
ENSDARG00000055659	1.359982577	4.49E-05	0.000495376	gpr161	GPR161
ENSDARG00000056160	1.357898074	5.93E-25	1.56E-22	hspd1	HSPD1
ENSDARG00000054373	1.357770063	0.0009575	0.006508974	B3GNT3 (3 of 4)	B3GNT3
ENSDARG00000008472	1.357060728	0.000184225	0.001654232	apex2	APEX2
ENSDARG00000088850	1.356966647	0.001882754	0.011270364	CABZ01016122.1	NA
ENSDARG00000094085	1.356655041	0.001713919	0.010413193	si:dkeyp-79c2.1	NA
ENSDARG00000017261	1.355841184	4.26E-15	3.68E-13	gdpd1	GDPD1
ENSDARG00000052012	1.35464666	0.000258253	0.002179095	rtn4rl2a	RTN4RL2
ENSDARG00000077979	1.353553232	7.33E-06	0.000103274	TMEM26 (1 of 2)	TMEM26
ENSDARG00000003998	1.35212318	0.002171497	0.012627969	phyhipla	PHYHIPL
ENSDARG00000020311	1.350457483	2.82E-24	6.96E-22	cnih	CNIH
ENSDARG00000031587	1.350200891	4.87E-06	7.22E-05	flvcr1	FLVCR1
ENSDARG00000021924	1.349384365	0.000372993	0.002947241	hsp70.3	HSPA1L
ENSDARG00000001939	1.349223607	1.23E-10	5.10E-09	b3gat3	B3GAT3
ENSDARG00000086229	1.347162372	0.002192647	0.012722683	CABZ01075684.1	NA
ENSDARG00000063177	1.346397261	3.28E-19	4.83E-17	manf	MANF
ENSDARG00000088692	1.342078326	0.000925643	0.006328131	si:dkey-56m15.9	NA
ENSDARG00000058337	1.340423921	1.24E-28	4.61E-26	nop58	NOP58
ENSDARG00000092115	1.339464719	0.002307826	0.013264663	eif4a1a	EIF4A1
ENSDARG00000079638	1.338628802	0.000807654	0.005664159	SLC22A23 (3 of 3)	SLC22A23
ENSDARG00000086775	1.338395684	1.33E-05	0.000174073	top1	TOP1
ENSDARG00000033182	1.336884078	1.68E-07	3.52E-06	arl4ab	ARL4A
ENSDARG00000089697	1.335094596	2.06E-05	0.000253685	si:dkey-3d18.4	NFE2L3
ENSDARG00000079310	1.334852123	0.000269083	0.002252726	st3gal1l	ST3GAL1
ENSDARG00000008098	1.333898441	2.94E-05	0.000344581	BX000534.2	IFIT5
ENSDARG00000088020	1.331595069	9.04E-08	2.02E-06	CABZ01081148.1	CDKN1A
ENSDARG00000077028	1.329896238	0.002596682	0.01461117	BX470154.1	NAT8
ENSDARG00000087104	1.329865475	0.002218543	NA	CR927215.1	NA
ENSDARG00000087245	1.329042675	0.001407187	0.00886252	CR847844.3	NA
ENSDARG00000056122	1.328944399	6.20E-18	7.86E-16	gdi1	GDI1
ENSDARG00000052674	1.328496706	2.30E-18	3.08E-16	csnk1a1	CSNK1A1
ENSDARG00000089296	1.327648626	0.000422532	0.003262431	si:dkey-240n22.6	NA
ENSDARG00000043740	1.326793775	0.00150421	0.009375529	efcab11	EFCAB11
ENSDARG00000075833	1.326187291	0.000242027	0.00206753	LYVE1 (1 of 2)	LYVE1
ENSDARG00000023174	1.322000109	0.000806904	0.005663664	fez1	FEZ1
ENSDARG00000019651	1.320626609	0.002682557	0.015002392	1-Sep	1-Sep
ENSDARG00000002412	1.319272737	8.00E-08	1.81E-06	elovl1a	ELOVL1
ENSDARG00000078624	1.318069394	0.000130269	0.001241618	arhgef9b	ARHGEF9
ENSDARG00000070006	1.316521428	1.62E-09	5.42E-08	rcn1	RCN1
ENSDARG00000060865	1.315521534	0.002684728	0.01500606	scai	SCAI
ENSDARG00000091499	1.31416788	0.001932832	0.0115022	CABZ01083834.1	NA
ENSDARG00000089905	1.313594083	0.002671102	0.014954425	CABZ01117437.1	NA
ENSDARG00000075668	1.311618695	2.85E-05	0.000334858	si:dkeyp-118h9.7	SACS
ENSDARG00000029058	1.310076247	4.68E-19	6.83E-17	rbb4	RBBP4
ENSDARG00000086327	1.304488936	0.003088122	0.01674101	srrm4	NA
ENSDARG00000093350	1.303709372	0.001274806	0.008186626	si:dkey-58f10.8	NA
ENSDARG00000040623	1.302618981	9.40E-14	6.56E-12	fosl2	FOSL2
ENSDARG00000090107	1.302505795	0.003017245	0.016444667	CR974475.2	NA
ENSDARG00000036060	1.30178072	5.03E-07	9.44E-06	exosc6	EXOSC6
ENSDARG00000001873	1.30132106	0.000319201	0.002591259	phgdh	PHGDH
ENSDARG00000003941	1.300449909	9.43E-14	6.56E-12	rrs1	RRS1
ENSDARG00000059598	1.29922143	1.96E-09	6.37E-08	samd1a	SAMD1
ENSDARG00000005001	1.299141722	0.001385783	0.008747729	grem2	GREM2
ENSDARG00000089730	1.298940747	1.02E-05	0.000137853	-	LDLR
ENSDARG00000031372	1.298044228	3.88E-05	0.0004375	efna2	EFNA2
ENSDARG00000045945	1.297507827	0.003255106	0.017483946	syn2a	SYN2
ENSDARG00000038505	1.295756883	1.77E-09	5.85E-08	POLR2H	POLR2H
ENSDARG00000033376	1.293489679	3.20E-07	6.31E-06	chchd4	CHCHD4
ENSDARG00000060081	1.292298865	0.003356741	NA	crb2b	CRB1
ENSDARG00000079922	1.292064856	0.001015733	0.006815879	klf4a	KLF4
ENSDARG00000091254	1.291984113	0.003416253	0.018147196	CABZ01059291.1	GGT1
ENSDARG00000010487	1.291109138	1.85E-07	3.84E-06	sae1	SAE1
ENSDARG00000012234	1.290900943	1.32E-13	8.88E-12	psme3	PSME3
ENSDARG00000007127	1.290402555	9.06E-09	2.53E-07	acat2	ACAT2
ENSDARG00000076718	1.290175925	7.19E-15	6.00E-13	prkra	PRKRA
ENSDARG00000088122	1.290161508	0.003385209	NA	CT583709.2	RASSF10
ENSDARG00000077888	1.284754004	0.002658413	0.014905177	slain1b	SLAIN1
ENSDARG00000002304	1.283520466	0.000859594	0.005954744	gins2	GINS2
ENSDARG00000078085	1.282798255	1.12E-11	5.50E-10	SNRPG	SNRPG
ENSDARG00000089693	1.282309582	0.003019911	NA	zgc:162962	NA
ENSDARG00000026759	1.282214029	6.13E-16	5.88E-14	AP1M2 (2 of 2)	AP1M2
ENSDARG00000035468	1.282089546	5.29E-09	1.58E-07	slc25a25b	SLC25A25
ENSDARG00000053954	1.281169102	5.97E-16	5.78E-14	cyb5b	CYB5B
ENSDARG00000032553	1.281077121	1.26E-06	2.16E-05	egln3	EGLN3
ENSDARG00000038384	1.280668368	0.003211735	0.017304043	th2	TH
ENSDARG00000053380	1.279196616	0.003680024	0.019287647	fam189a1	FAM189A1
ENSDARG00000078244	1.279044984	0.000217957	0.00190152	si:ch211-197l9.2	SOGA1
ENSDARG00000075140	1.278381627	0.002499683	0.014147988	CR318653.1	SAT2
ENSDARG00000060748	1.275655377	1.68E-11	7.95E-10	TSFM	TSFM
ENSDARG00000080268	1.27342232	0.003185504	NA	snoMBII-202	NA
ENSDARG00000026052	1.272873972	0.003665734	0.019228643	ccdc3	CCDC3
ENSDARG00000004187	1.27266496	4.56E-05	0.000501652	zgc:122979	DNAJB5
ENSDARG00000019307	1.27215792	0.000164141	0.00150563	dusp5	DUSP5
ENSDARG00000013423	1.268861157	0.001663538	0.010177682	ccbl2	CCBL2
ENSDARG00000070389	1.268781298	9.80E-07	1.73E-05	foxf2b	FOXF2
ENSDARG00000043003	1.265539009	1.05E-13	7.21E-12	pcyt2	PCYT2
ENSDARG00000023299	1.265178575	8.34E-19	1.17E-16	nhp2l1b	NHP2L1
ENSDARG00000079276	1.265089043	0.000170097	0.001545261	UBE2QL1	UBE2QL1
ENSDARG00000094613	1.264567476	0.003139966	0.016989753	-	RAC1
ENSDARG00000073994	1.264160957	0.001021188	0.006842955	si:ch211-276k2.1	NA
ENSDARG00000071203	1.262277439	9.25E-20	1.45E-17	sptssa	SPTSSA
ENSDARG00000087550	1.261830048	1.63E-05	0.000207284	SLC9A3R2 (1 of 3)	SLC9A3R2
ENSDARG00000004754	1.26086942	1.11E-10	4.62E-09	hspa4a	HSPA4
ENSDARG00000014947	1.26059975	3.10E-05	0.000359621	igfbp1a	IGFBP1
ENSDARG00000038980	1.260038087	6.44E-09	1.87E-07	TXNDC12	TXNDC12
ENSDARG00000040100	1.255933472	0.000979114	0.006611593	si:dkey-95h12.1	NA
ENSDARG00000037760	1.252822159	0.004380875	NA	uncx4.1	UNCX
ENSDARG00000095059	1.252014783	0.004564391	NA	si:ch211-106h4.5	NA
ENSDARG00000068869	1.251017025	0.004238115	0.021584819	si:dkey-61p9.6	HSPA12B
ENSDARG00000045414	1.25056015	0.004387688	0.02219993	elovl2	ELOVL2
ENSDARG00000086848	1.246833958	3.50E-07	6.85E-06	atad3b	ATAD3C
ENSDARG00000042859	1.246207124	4.90E-05	0.000533442	SLC5A6 (1 of 2)	SLC5A6
ENSDARG00000016623	1.245957596	1.96E-18	2.65E-16	si:ch211-195b13.1	SGK1
ENSDARG00000037966	1.245872487	3.36E-06	5.18E-05	thoc6	THOC6
ENSDARG00000039329	1.245379115	0.002901278	0.01591162	GPR180	GPR180
ENSDARG00000044544	1.245023584	1.92E-05	0.000238859	zgc:110782	NA
ENSDARG00000090467	1.244409092	0.004831527	0.024004433	CABZ01074130.1	NA
ENSDARG00000039743	1.243828089	0.000110389	0.001074457	fah	FAH
ENSDARG00000001710	1.24269018	0.000418236	0.003234446	flot1a	FLOT1
ENSDARG00000090268	1.241332199	0.001306874	0.008361909	KRT23 (12 of 15)	KRT23
ENSDARG00000096075	1.241065237	0.004865023	NA	si:ch73-155e10.1	NA
ENSDARG00000091931	1.240660462	3.47E-06	5.33E-05	gpatch4	GPATCH4
ENSDARG00000038587	1.238244512	0.005032066	0.024808898	CU929150.1	NA
ENSDARG00000043976	1.237409268	4.32E-47	5.21E-44	etf1	ETF1
ENSDARG00000076439	1.23694171	3.91E-25	1.06E-22	ppp4cb	PPP4C
ENSDARG00000088087	1.235053836	1.58E-21	2.93E-19	KDM6B (1 of 2)	KDM6B
ENSDARG00000039268	1.235053038	0.005158532	0.025302936	emc4	EMC4
ENSDARG00000026348	1.234766147	1.78E-05	0.000224574	csad	CSAD
ENSDARG00000035852	1.234362704	0.002990109	0.01632447	CU469544.2	CARTPT
ENSDARG00000090290	1.233641981	0.004171355	NA	NRK (2 of 2)	NA
ENSDARG00000017195	1.233578031	6.38E-05	0.000670832	foxf2a	FOXF2
ENSDARG00000060152	1.233334208	0.004531049	0.022728366	fam155b	FAM155B
ENSDARG00000013926	1.23301103	0.000204232	0.001798882	slc16a9a	SLC16A9
ENSDARG00000074345	1.232215722	0.001375144	0.008689107	si:ch211-214b16.4	NLRP12
ENSDARG00000085964	1.231916195	0.000383805	0.003015367	5S_rRNA	NA
ENSDARG00000083837	1.230864771	0.002697029	0.015050085	CU467832.1	NA
ENSDARG00000076932	1.230099273	0.001437134	0.00901577	CT025934.1	NA
ENSDARG00000093614	1.229485391	0.002055388	0.012062688	si:dkey-254e7.1	NA
ENSDARG00000004141	1.226768238	8.75E-07	1.56E-05	zgc:92630	DHRS11
ENSDARG00000093937	1.226608656	0.000380223	0.002993326	cnn1b	CNN1
ENSDARG00000055314	1.225830671	8.83E-13	5.23E-11	mcmbp	MCMBP
ENSDARG00000087528	1.225217981	0.001192151	0.007749845	SNIP1 (1 of 2)	SNIP1
ENSDARG00000016398	1.223357434	1.17E-06	2.04E-05	CANT1 (3 of 3)	CANT1
ENSDARG00000092944	1.221356202	0.002743984	0.015239784	si:dkey-117n7.3	NA
ENSDARG00000045463	1.218773743	8.19E-09	2.32E-07	rala	RALA
ENSDARG00000043527	1.21820921	0.00018599	0.001667165	ppapdc2	PPAPDC2
ENSDARG00000074633	1.21760596	5.81E-06	8.46E-05	GPR35 (1 of 3)	GPR35
ENSDARG00000070399	1.216721462	5.54E-08	1.30E-06	alg2	ALG2
ENSDARG00000075757	1.216172526	0.000255276	0.002159647	BX510940.1	NA
ENSDARG00000096116	1.212737476	0.003749608	0.019620537	si:ch211-145h19.2	NA
ENSDARG00000020645	1.21264445	1.49E-07	3.16E-06	slc7a3a	SLC7A1
ENSDARG00000070213	1.207479989	2.45E-05	0.000292424	etnk2	ETNK2
ENSDARG00000035993	1.206208262	1.26E-14	1.02E-12	sumo3b	SUMO3
ENSDARG00000086212	1.205212317	0.004817855	NA	zgc:174273	ZNF660
ENSDARG00000093852	1.205137149	0.004780379	NA	si:dkey-19a16.1	NA
ENSDARG00000079782	1.204208498	0.005680192	0.027401417	vmhcl	MYH7
ENSDARG00000071212	1.20382682	1.01E-11	4.99E-10	lepre1	LEPRE1
ENSDARG00000095212	1.20355496	0.000111958	0.001087768	BX248582.3	FAM115C
ENSDARG00000039852	1.203186718	8.10E-09	2.31E-07	CU856140.1	NA
ENSDARG00000039062	1.201985746	0.000430292	0.003314387	morn4	MORN4
ENSDARG00000093351	1.200129151	0.006571749	0.030762873	si:ch211-106j21.6	NA
ENSDARG00000091707	-1.200331259	0.005302737	0.025906954	CABZ01059421.1	NA
ENSDARG00000043767	-1.20065181	0.005533589	NA	si:ch211-282j17.3	NA
ENSDARG00000031240	-1.201377985	4.48E-14	3.34E-12	kidins220a	KIDINS220
ENSDARG00000038530	-1.202460506	0.002697333	0.015050085	CU302202.1	NA
ENSDARG00000038569	-1.203480984	0.000288909	0.002392717	fzd8b	FZD5
ENSDARG00000090220	-1.205777031	2.80E-05	0.000329401	BX324003.1	NA
ENSDARG00000003208	-1.20584511	2.07E-09	6.68E-08	zgc:101572	SGK196
ENSDARG00000059311	-1.206050233	0.001321927	0.008433027	dpysl5b	DPYSL5
ENSDARG00000035630	-1.206242181	6.37E-07	1.17E-05	ypel1	YPEL1
ENSDARG00000057582	-1.20974504	0.000358444	0.002847459	KLHL34	NA
ENSDARG00000089019	-1.21011644	7.50E-08	1.70E-06	BX470131.2	NA
ENSDARG00000054916	-1.210262542	6.69E-06	9.55E-05	eif4ebp3	EIF4EBP3
ENSDARG00000038009	-1.21075538	0.004224365	0.02153186	si:ch73-233k15.1	NA
ENSDARG00000041919	-1.212960883	0.000290564	0.002403329	si:dkey-217m5.3	CCL2
ENSDARG00000058548	-1.213230374	7.11E-06	0.000100769	popdc1	BVES
ENSDARG00000039016	-1.21331513	0.000133752	0.001266667	dcp2	DCP2
ENSDARG00000071105	-1.216797477	0.000895774	0.006169365	FP236513.2	NA
ENSDARG00000077260	-1.217193078	0.005844487	NA	si:dkey-28d5.13	NA
ENSDARG00000009594	-1.217294672	1.08E-10	4.51E-09	nr1d2b	NR1D2
ENSDARG00000074607	-1.219006803	2.81E-05	0.000330013	BX005421.5	NA
ENSDARG00000093122	-1.219431439	0.000463464	0.003524817	si:dkey-97l20.2	NA
ENSDARG00000040352	-1.221880295	6.54E-12	3.37E-10	crot	CROT
ENSDARG00000096200	-1.221928659	1.46E-05	0.000188276	si:dkeyp-66a7.1	NA
ENSDARG00000040259	-1.222032915	3.08E-05	0.000358212	RAB42	NA
ENSDARG00000090160	-1.222768279	4.35E-35	2.40E-32	si:dkey-156k2.3	NA
ENSDARG00000075048	-1.223887144	1.77E-17	2.11E-15	lonrf1	LONRF1
ENSDARG00000071325	-1.224326278	0.001207156	0.007833102	C22H19orf26 (1 of 2)	C19orf26
ENSDARG00000073953	-1.224957564	4.88E-06	7.24E-05	TRIM35 (6 of 41)	TRIM35
ENSDARG00000031387	-1.225804712	0.000220748	0.001918743	cers4a	CERS4
ENSDARG00000020236	-1.22585471	0.001033031	0.0069079	PPFIBP1 (2 of 3)	PPFIBP1
ENSDARG00000094719	-1.226509792	7.73E-10	2.74E-08	si:dkeyp-1h4.9	NA
ENSDARG00000057652	-1.226930962	2.84E-08	7.24E-07	dbpb	DBP
ENSDARG00000033754	-1.22866467	6.50E-10	2.35E-08	rbm48	RBM48
ENSDARG00000075147	-1.229082076	0.005109959	NA	lrrc38	LRRC38
ENSDARG00000090192	-1.229905713	1.20E-06	2.08E-05	BX897720.3	NA
ENSDARG00000068431	-1.230776544	0.000299663	0.002463783	CARD8	CARD8
ENSDARG00000040669	-1.23139898	0.005226467	0.025590566	CR944667.1	SIGLEC14
ENSDARG00000013227	-1.232462858	0.005012067	0.024739216	zgc:152741	GLUL
ENSDARG00000091105	-1.23347238	0.005013513	NA	CR396586.2	NA
ENSDARG00000043540	-1.233876372	5.90E-06	8.57E-05	BX510935.1	NA
ENSDARG00000077670	-1.233889642	1.27E-11	6.19E-10	si:dkey-14o6.1	NA
ENSDARG00000041952	-1.234610593	0.000155299	0.001435493	prox2	PROX2
ENSDARG00000042980	-1.234761225	0.001367065	0.008657931	cyp2p7	CYP2J2
ENSDARG00000070955	-1.235142869	6.49E-05	0.000680875	hmx3	HMX3
ENSDARG00000091129	-1.235252826	0.003321611	NA	BX005223.6	NA
ENSDARG00000089432	-1.23605419	9.25E-06	0.000126813	CR352328.4	NA
ENSDARG00000043514	-1.236669654	1.39E-11	6.72E-10	si:dkey-239i20.4	FMO2
ENSDARG00000011445	-1.236831686	1.42E-25	4.15E-23	ELMSAN1 (2 of 2)	ELMSAN1
ENSDARG00000009081	-1.237820138	6.66E-08	1.53E-06	sh2d3cb	SH2D3C
ENSDARG00000020671	-1.238157521	0.003477032	0.01843449	HEATR1 (2 of 2)	HEATR1
ENSDARG00000036573	-1.238447061	0.004415968	NA	ZNF346 (1 of 2)	ZNF346
ENSDARG00000058833	-1.238868945	1.07E-08	2.97E-07	TRIM40	TRIM40
ENSDARG00000010514	-1.240596321	0.001970913	0.011665675	CXCR5	CXCR5
ENSDARG00000062429	-1.241285067	0.002914996	0.01597776	trim109	TRIM17
ENSDARG00000093049	-1.241436523	3.58E-09	1.10E-07	btr22	TRIM27
ENSDARG00000086586	-1.241866103	0.000548624	0.004071271	BX323854.3	NA
ENSDARG00000076706	-1.242646871	0.003660017	0.019203882	CABZ01038708.1	NME1-NME2
ENSDARG00000088019	-1.243639712	0.00030635	0.002503804	si:ch211-114l13.12	NA
ENSDARG00000095717	-1.243877647	0.000846332	0.00588795	CU467646.5	NA
ENSDARG00000074635	-1.24512614	8.05E-38	5.00E-35	abca1a	ABCA1
ENSDARG00000002670	-1.245660652	6.46E-12	3.35E-10	ATG14	ATG14
ENSDARG00000086905	-1.245686971	4.96E-09	1.49E-07	SLC24A6	SLC24A6
ENSDARG00000063540	-1.246783236	5.29E-19	7.67E-17	foxo1a	FOXO1
ENSDARG00000088288	-1.247129139	0.000210285	0.001842094	CR792416.2	NA
ENSDARG00000075393	-1.248176565	0.000458955	0.00349742	spock2	SPOCK2
ENSDARG00000090834	-1.248347335	0.002162953	NA	epor	EPOR
ENSDARG00000088469	-1.248462268	0.004343677	0.022040903	ZACN (2 of 2)	ZACN
ENSDARG00000077928	-1.249398565	0.00453975	0.022766085	ccdc173	CCDC173
ENSDARG00000068409	-1.25108417	2.99E-08	7.55E-07	vgll4l	VGLL4
ENSDARG00000021444	-1.252525118	0.002939631	0.016085341	prf1.2	NA
ENSDARG00000095076	-1.25263463	0.003400031	0.018087158	CR790363.3	NA
ENSDARG00000092776	-1.252671474	0.000846591	0.00588795	-	C5orf42
ENSDARG00000061417	-1.253156427	2.57E-06	4.08E-05	nub1	NUB1
ENSDARG00000069245	-1.255059333	0.000218593	0.001902767	matn3a	MATN3
ENSDARG00000069222	-1.255883747	0.000792537	0.00556707	CABZ01070637.1	NA
ENSDARG00000061829	-1.258388557	0.000768962	0.005424394	UNC13A (4 of 5)	UNC13A
ENSDARG00000092347	-1.259006048	1.00E-10	4.22E-09	si:dkey-161j23.6	KIAA0556
ENSDARG00000091383	-1.259706617	0.001662616	0.010176902	CABZ01072242.1	ITGA7
ENSDARG00000089071	-1.260345098	9.56E-17	1.03E-14	USHBP1 (1 of 2)	USHBP1
ENSDARG00000076931	-1.262724579	6.06E-11	2.65E-09	capn7	CAPN7
ENSDARG00000090030	-1.263058429	2.16E-12	1.20E-10	CABZ01075273.1	NA
ENSDARG00000091811	-1.265283697	5.00E-05	0.000542083	-	NA
ENSDARG00000070400	-1.265591401	0.004157562	0.021249131	CR854824.1	CYSLTR1
ENSDARG00000095665	-1.266109945	1.72E-08	4.55E-07	-	NA
ENSDARG00000053015	-1.266223682	0.001999184	0.01181368	CR749741.1	NA
ENSDARG00000088717	-1.269072368	0.003531964	0.018669231	C6H2orf40 (2 of 2)	C2orf40
ENSDARG00000071806	-1.269346542	0.000283642	0.002355172	SPINK2 (2 of 4)	NA
ENSDARG00000054160	-1.269366368	9.31E-05	0.000921613	zgc:113625	NA
ENSDARG00000055589	-1.269655094	0.000559221	0.004141934	s100t	S100A1
ENSDARG00000036125	-1.269755842	8.06E-05	0.000817464	nitr13	NA
ENSDARG00000096497	-1.270586629	0.002245085	0.012950395	si:dkey-22h13.3	NA
ENSDARG00000077697	-1.271128469	1.72E-08	4.55E-07	BX927122.1	NA
ENSDARG00000075800	-1.274080512	0.003072815	0.016690953	calml4a	CALML4
ENSDARG00000041576	-1.275137985	2.32E-05	0.000279076	nudt18	NUDT18
ENSDARG00000069095	-1.276456495	0.000582066	0.004284789	gls2	GLS2
ENSDARG00000003081	-1.277139578	0.002702275	0.015064577	zgc:165344	MYBPH
ENSDARG00000026925	-1.277305515	0.003821368	0.019931096	nos2a	NOS2
ENSDARG00000089118	-1.279949627	9.61E-09	2.67E-07	CABZ01114105.1	NA
ENSDARG00000089468	-1.280013777	7.31E-06	0.000103186	BX897720.2	NA
ENSDARG00000012367	-1.282106704	0.003684917	NA	TRIM46 (2 of 2)	TRIM46
ENSDARG00000020239	-1.284885822	1.41E-05	0.000182541	lpin1	LPIN1
ENSDARG00000092922	-1.285517386	0.002446049	0.013922109	si:dkey-207j16.8	NA
ENSDARG00000013794	-1.28656272	6.89E-20	1.12E-17	klf11b	KLF11
ENSDARG00000086895	-1.287146971	0.001170251	0.007637347	si:dkey-238g7.2	NA
ENSDARG00000088309	-1.291977435	0.000155303	0.001435493	CT573337.1	NA
ENSDARG00000074188	-1.29266143	1.04E-07	2.29E-06	si:ch211-131e11.19	NA
ENSDARG00000060655	-1.293133269	6.57E-05	0.000687098	BX005421.4	NA
ENSDARG00000052949	-1.293436718	0.003348466	0.017880754	BX548047.1	NA
ENSDARG00000079384	-1.294930704	0.002924736	NA	CCDC134 (1 of 2)	CCDC134
ENSDARG00000078550	-1.295711628	2.90E-10	1.13E-08	zgc:194839	NA
ENSDARG00000067714	-1.295836204	0.001091182	0.007226561	hspb3	HSPB3
ENSDARG00000087872	-1.296730684	1.89E-05	0.000235608	CR392330.1	NA
ENSDARG00000088759	-1.296840411	0.001740447	0.010537822	LRRC31 (15 of 15)	NA
ENSDARG00000044551	-1.297920969	2.16E-23	4.96E-21	atg9a	ATG9A
ENSDARG00000024771	-1.301757637	0.000671154	0.004844188	slc24a5	SLC24A5
ENSDARG00000074248	-1.303588608	4.66E-09	1.40E-07	tmem237b	TMEM237
ENSDARG00000005154	-1.303821405	8.39E-05	0.000846595	aspa	ASPA
ENSDARG00000032077	-1.306408892	1.80E-05	0.000225966	mfsd12b	NA
ENSDARG00000010555	-1.30739975	0.00300429	0.016392606	pdha1b	PDHA2
ENSDARG00000079059	-1.314746076	0.000905008	0.006220157	FAM134B	FAM134B
ENSDARG00000096133	-1.317595961	0.000542898	0.004031881	si:dkey-19h16.8	NA
ENSDARG00000090461	-1.317669124	2.68E-07	5.37E-06	si:ch211-197f20.1	NA
ENSDARG00000043279	-1.318235759	0.001545321	0.009588353	aqp12	AQP12A
ENSDARG00000088825	-1.318789886	0.002208111	0.012793726	CIT (2 of 2)	CIT
ENSDARG00000090628	-1.319138897	1.38E-06	2.34E-05	-	NA
ENSDARG00000057392	-1.320972276	1.14E-06	1.99E-05	lrrc31	NA
ENSDARG00000089179	-1.321672796	1.41E-05	0.000182234	si:dkey-156k2.1	NA
ENSDARG00000088970	-1.322949429	7.19E-07	1.31E-05	si:dkey-250k10.4	NA
ENSDARG00000059885	-1.323088456	0.002733945	NA	frmd3	FRMD3
ENSDARG00000041923	-1.323214081	4.41E-05	0.000487992	si:dkeyp-59a8.1	CCL15
ENSDARG00000044048	-1.323272294	0.000933506	0.006372724	prnprs1	NA
ENSDARG00000030390	-1.324054404	0.002066926	0.012114901	mtx3	MTX3
ENSDARG00000069800	-1.326965908	1.00E-05	0.000135609	CYSLTR2	CYSLTR2
ENSDARG00000044549	-1.328785954	0.000525188	0.003916957	C6H21orf58	C21orf58
ENSDARG00000045549	-1.332949428	6.48E-17	7.13E-15	bik	NA
ENSDARG00000095099	-1.333394005	5.48E-05	0.000589099	si:dkey-51d8.11	NA
ENSDARG00000086390	-1.33429104	0.001188628	NA	CR391946.1	NA
ENSDARG00000092325	-1.335935519	2.34E-06	3.76E-05	si:ch211-212k5.1	NA
ENSDARG00000010767	-1.337669974	2.44E-14	1.90E-12	epha4l	EPHA4
ENSDARG00000091287	-1.342090834	0.0014389	0.009023909	BX005375.2	EBF4
ENSDARG00000077224	-1.342576064	0.000297535	0.002451519	ypel2a	YPEL2
ENSDARG00000069953	-1.342596695	1.04E-05	0.000140028	kcnq5b	KCNQ5
ENSDARG00000094012	-1.343628448	1.25E-09	4.29E-08	si:dkey-192g7.3	NA
ENSDARG00000056168	-1.344536496	0.001042633	NA	GPR116 (3 of 6)	NA
ENSDARG00000088022	-1.345525571	0.001424222	0.008949337	CABZ01089980.1	HLA-E
ENSDARG00000026651	-1.346212494	0.000218064	0.001901596	APBB2 (2 of 2)	APBB2
ENSDARG00000042997	-1.346721698	0.001559521	0.009656827	azi2	AZI2
ENSDARG00000038392	-1.347217337	0.001882883	0.011270364	CR450729.1	GIMAP8
ENSDARG00000088902	-1.349190742	1.79E-07	3.73E-06	CD79B	CD79B
ENSDARG00000076248	-1.349656759	0.001553359	0.009632027	ppp1r3db	PPP1R3D
ENSDARG00000091235	-1.35082302	2.26E-11	1.05E-09	CABZ01015525.1	NA
ENSDARG00000029351	-1.353059476	0.00096323	0.006536395	-	FBF1
ENSDARG00000034092	-1.354680054	0.000381505	0.003000962	-	NA
ENSDARG00000000212	-1.355990727	1.93E-05	0.000240572	KRT23 (1 of 15)	KRT20
ENSDARG00000075551	-1.356648179	0.001279278	NA	si:ch211-274p24.3	AIFM3
ENSDARG00000095798	-1.357215762	0.000316241	0.002572649	si:dkey-119g10.3	NA
ENSDARG00000056477	-1.35896311	2.87E-08	7.29E-07	ccdc125	CCDC125
ENSDARG00000069168	-1.360180418	1.84E-16	1.92E-14	C18H15orf39	C15orf39
ENSDARG00000077507	-1.360726193	1.28E-08	3.47E-07	si:dkey-233e3.2	NA
ENSDARG00000080152	-1.361868415	0.000378598	0.002982968	dre-mir-29b-1	NA
ENSDARG00000093980	-1.362315052	4.08E-16	4.14E-14	si:ch211-199m9.2	NA
ENSDARG00000010565	-1.363661	0.001787203	NA	aqp4	AQP4
ENSDARG00000042440	-1.366427167	3.72E-05	0.000422037	p2rx7	P2RX7
ENSDARG00000074680	-1.36774261	0.000574011	0.004228724	rims1a	RIMS1
ENSDARG00000014599	-1.367747298	1.27E-06	2.18E-05	slc5a6	SLC5A6
ENSDARG00000087615	-1.368664396	6.95E-19	9.85E-17	si:dkey-41c6.3	NA
ENSDARG00000087005	-1.368862092	3.49E-07	6.84E-06	CABZ01059415.1	NA
ENSDARG00000074691	-1.36901512	0.000758812	0.005356712	mms22l	MMS22L
ENSDARG00000089083	-1.370146335	0.000188891	0.001683709	itga7	ITGA6
ENSDARG00000093629	-1.370806532	0.001882339	0.011270364	si:ch211-106h4.4	C10orf112
ENSDARG00000089667	-1.377212072	0.001803091	0.010879043	MFAP4 (4 of 13)	MFAP4
ENSDARG00000076936	-1.37760804	4.06E-09	1.24E-07	BX908777.1	NA
ENSDARG00000046057	-1.378512214	0.000477503	0.003614057	BX572619.1	MICB
ENSDARG00000067661	-1.378515202	2.65E-06	4.19E-05	CU855931.1	NA
ENSDARG00000067495	-1.380354315	0.00080729	0.005663664	CABZ01076534.1	NA
ENSDARG00000002362	-1.381301945	0.000243264	0.002074418	fam100aa	UBALD1
ENSDARG00000079146	-1.384801474	2.15E-07	4.41E-06	smarcal1	SMARCAL1
ENSDARG00000031537	-1.388738686	1.02E-22	2.15E-20	wu:fl09a04	NA
ENSDARG00000090851	-1.389201189	1.53E-21	2.86E-19	ciita	CIITA
ENSDARG00000094300	-1.389454234	1.36E-33	6.70E-31	si:ch211-160e1.5	NA
ENSDARG00000095132	-1.390283924	1.83E-09	6.02E-08	si:dkey-51d8.2	NA
ENSDARG00000056938	-1.390454883	3.62E-07	7.06E-06	kera	KERA
ENSDARG00000055540	-1.392448146	7.29E-14	5.19E-12	pfkfb4	PFKFB4
ENSDARG00000090344	-1.392628362	0.001558239	0.00965297	il34	NA
ENSDARG00000075609	-1.393482176	0.000114087	0.001103754	si:dkeyp-86c4.1	NA
ENSDARG00000084871	-1.394827499	0.001518307	NA	5S_rRNA	NA
ENSDARG00000036749	-1.397513518	0.001055919	NA	nitr11a	NA
ENSDARG00000071678	-1.397869728	0.000796018	NA	atcaya	ATCAY
ENSDARG00000042285	-1.399321489	7.90E-05	0.000803822	atp8b3	ATP8B3
ENSDARG00000069710	-1.402206381	2.11E-06	3.43E-05	si:dkey-27f16.4	VWA7
ENSDARG00000078763	-1.402616013	0.001478119	NA	igl3v3	NA
ENSDARG00000087070	-1.402978459	5.75E-07	1.07E-05	si:dkey-122c11.9	NA
ENSDARG00000075206	-1.405809113	0.000851007	0.005914394	C17H8orf74	C8orf74
ENSDARG00000084271	-1.405976895	0.001408369	NA	5S_rRNA	NA
ENSDARG00000052591	-1.406477607	0.000439189	0.003372013	ppp1r27	PPP1R27
ENSDARG00000090392	-1.407019658	1.39E-11	6.72E-10	BX927122.2	NA
ENSDARG00000009136	-1.407577501	7.06E-36	4.00E-33	tp53bp2	TP53BP2
ENSDARG00000030737	-1.407662251	5.13E-08	1.21E-06	znf326	ZNF326
ENSDARG00000089031	-1.408784455	0.000749566	NA	larsa	LARS
ENSDARG00000088298	-1.41001995	0.000254699	0.002155711	CR382385.1	NA
ENSDARG00000068161	-1.410082221	1.43E-08	3.85E-07	si:dkey-16p6.4	NA
ENSDARG00000021398	-1.414027896	4.28E-07	8.20E-06	mul1a	MUL1
ENSDARG00000094383	-1.414411334	3.85E-05	0.000435954	CR392330.2	NA
ENSDARG00000086115	-1.416133302	0.000395558	0.003092573	CZv9_NA879H1orf43 (1 of 2)	C1orf43
ENSDARG00000073844	-1.418400835	0.001085799	0.007203813	BX005336.2	NA
ENSDARG00000021739	-1.418947901	8.33E-12	4.20E-10	klhl24	KLHL24
ENSDARG00000092249	-1.420729358	0.000201359	0.001776829	irgf2	NA
ENSDARG00000058950	-1.420736144	0.000100131	0.000982547	-	CSPP1
ENSDARG00000039665	-1.420861877	1.55E-10	6.27E-09	CABZ01055869.1	DSG3
ENSDARG00000036135	-1.423033916	2.32E-06	3.74E-05	bbox1	BBOX1
ENSDARG00000044235	-1.427933716	7.58E-06	0.000106492	BX005421.2	NA
ENSDARG00000092500	-1.430927162	0.001099313	0.007265421	si:dkey-222h21.1	NA
ENSDARG00000075603	-1.433768551	1.92E-16	1.99E-14	btr20	NA
ENSDARG00000086287	-1.433810082	7.10E-12	3.63E-10	-	MGA
ENSDARG00000075400	-1.435592483	8.03E-16	7.59E-14	FBXO33	FBXO33
ENSDARG00000071250	-1.437950534	8.31E-11	3.54E-09	tmem79a	TMEM79
ENSDARG00000003925	-1.440143789	4.61E-08	1.11E-06	cx28.6	GJB4
ENSDARG00000078790	-1.44149912	0.001043751	NA	lrrc18a	LRRC18
ENSDARG00000043518	-1.444156908	0.001027848	0.006880436	si:dkey-239i20.2	FMO1
ENSDARG00000094778	-1.446734073	0.00089051	0.00614022	CR735107.5	NA
ENSDARG00000073799	-1.447035962	0.000722208	0.005143529	zgc:194210	NA
ENSDARG00000062157	-1.44745665	3.40E-07	6.67E-06	CSDE1 (2 of 2)	CSDE1
ENSDARG00000095468	-1.453650409	7.58E-05	0.000777902	si:dkeyp-80d11.13	NA
ENSDARG00000083767	-1.454540848	0.000344811	0.002761925	5S_rRNA	NA
ENSDARG00000004060	-1.454645497	1.59E-16	1.67E-14	bhlhe40	BHLHE40
ENSDARG00000087535	-1.456356943	4.39E-22	8.82E-20	CR628395.1	NA
ENSDARG00000095070	-1.460699448	1.54E-05	0.000197318	CD28	CD28
ENSDARG00000096248	-1.463154311	1.60E-09	5.36E-08	ighd	NA
ENSDARG00000076139	-1.463784168	1.29E-09	4.42E-08	si:dkey-71p21.13	NA
ENSDARG00000026990	-1.464344791	4.72E-07	8.93E-06	klhl6	KLHL6
ENSDARG00000087597	-1.46912515	2.10E-20	3.65E-18	si:dkey-51d8.3	NA
ENSDARG00000069780	-1.472221465	7.75E-06	0.000108576	pus7l	PUS7L
ENSDARG00000091253	-1.474298267	7.70E-05	0.000787202	SMYD1 (1 of 3)	SMYD1
ENSDARG00000079854	-1.47678901	0.000755744	0.005338964	SCYL1 (2 of 2)	SCYL1
ENSDARG00000061566	-1.479194163	3.83E-11	1.73E-09	-	SLC7A1
ENSDARG00000087387	-1.488746113	3.47E-11	1.59E-09	si:dkey-256i11.1	ZNF135
ENSDARG00000070420	-1.491011621	0.000271372	0.002265	cyp24a1	CYP24A1
ENSDARG00000093044	-1.49116731	0.000230073	0.001982453	si:ch211-161h7.5	NA
ENSDARG00000078581	-1.494650044	7.99E-20	1.28E-17	crebrf	CREBRF
ENSDARG00000095362	-1.49552785	0.000705231	0.005052236	si:ch211-77g15.32	NA
ENSDARG00000093323	-1.49774451	0.00025171	0.00213229	si:ch211-114l13.1	NA
ENSDARG00000073913	-1.499279406	0.000371643	NA	si:ch211-215m21.13	NA
ENSDARG00000006011	-1.5016531	6.51E-17	7.13E-15	klhdc5	KLHL42
ENSDARG00000091236	-1.502142892	0.000598626	0.004383252	CABZ01058646.1	CSTB
ENSDARG00000076968	-1.508359168	4.16E-16	4.20E-14	fam100b	UBALD2
ENSDARG00000093110	-1.510040766	1.05E-05	0.000141535	si:dkey-3p4.3	NA
ENSDARG00000091228	-1.510461885	3.97E-08	9.75E-07	C12H17orf62 (2 of 2)	C17orf62
ENSDARG00000076052	-1.511460842	0.000338313	0.002715522	SEZ6L2	SEZ6L2
ENSDARG00000042726	-1.513759628	8.76E-12	4.40E-10	GRB7	GRB7
ENSDARG00000076094	-1.51394541	0.000214972	0.001878884	KLHL30	KLHL30
ENSDARG00000090033	-1.515598161	3.15E-17	3.68E-15	si:ch211-162i8.8	NA
ENSDARG00000002197	-1.526155356	0.00016869	0.001535659	pygl	PYGL
ENSDARG00000028815	-1.536214248	5.52E-08	1.29E-06	zgc:162945	HARBI1
ENSDARG00000061762	-1.539392134	2.36E-12	1.30E-10	trim108	TRIM62
ENSDARG00000010442	-1.541075977	8.26E-20	1.32E-17	rnf11a	RNF11
ENSDARG00000028027	-1.544958268	3.62E-06	5.54E-05	trim63	TRIM63
ENSDARG00000045900	-1.545316247	4.42E-14	3.31E-12	agbl5	AGBL5
ENSDARG00000020976	-1.551162249	4.84E-12	2.56E-10	fam100ab	FAM100A
ENSDARG00000095200	-1.551341937	1.32E-24	3.40E-22	si:ch211-197e7.1	NA
ENSDARG00000060609	-1.553128386	3.88E-07	7.49E-06	CD109	CD109
ENSDARG00000027316	-1.55559315	2.17E-15	1.93E-13	TCP11L2	TCP11L2
ENSDARG00000076927	-1.557488054	4.07E-05	0.000456503	DUSP27	DUSP27
ENSDARG00000095688	-1.55929338	0.000112417	0.001091006	BX005429.1	NA
ENSDARG00000003281	-1.561122323	2.41E-25	6.83E-23	pik3ip1	PIK3IP1
ENSDARG00000094935	-1.569137662	0.000351146	0.002799873	si:dkey-58f10.11	NA
ENSDARG00000074036	-1.569495459	4.43E-06	6.65E-05	ky	KY
ENSDARG00000061551	-1.571644263	7.10E-10	2.54E-08	RAP1GAP2 (2 of 2)	RAP1GAP2
ENSDARG00000087623	-1.571868191	7.61E-05	0.000780003	si:dkey-119g10.5	NA
ENSDARG00000069189	-1.573382583	5.53E-15	4.74E-13	si:dkey-242h9.3	NA
ENSDARG00000091600	-1.573634426	7.93E-10	2.81E-08	CR352229.3	NA
ENSDARG00000024195	-1.575470692	2.16E-19	3.25E-17	znf395b	ZNF395
ENSDARG00000087075	-1.576671962	2.35E-11	1.09E-09	si:dkey-238g7.1	NA
ENSDARG00000033684	-1.576793441	2.30E-05	0.000276803	OXGR1 (2 of 4)	OXGR1
ENSDARG00000088069	-1.579240789	1.64E-08	4.35E-07	CR759879.1	IFIT1B
ENSDARG00000053152	-1.583047992	4.63E-35	2.48E-32	pcmtd1	PCMTD1
ENSDARG00000038052	-1.58380416	0.00020647	0.001812796	si:ch211-149k23.9	GSG1L
ENSDARG00000088279	-1.58400635	8.36E-15	6.91E-13	BX537144.1	NA
ENSDARG00000077200	-1.586283982	0.000326664	0.00264404	AL935114.1	NA
ENSDARG00000076825	-1.589536163	4.46E-11	1.99E-09	si:ch211-207e19.11	NA
ENSDARG00000002682	-1.592728463	7.86E-17	8.51E-15	tbcela	TBCEL
ENSDARG00000011573	-1.596394327	0.000285052	0.002365857	abcb11a	ABCB4
ENSDARG00000028517	-1.608605137	1.44E-21	2.72E-19	hbp1	HBP1
ENSDARG00000023868	-1.609421801	4.22E-05	0.000469528	AKAP13 (2 of 2)	AKAP13
ENSDARG00000058160	-1.615425289	6.56E-05	0.000686946	tnfaip2b	TNFAIP2
ENSDARG00000076901	-1.617065531	0.000224274	0.001942567	si:ch211-220m6.5	NA
ENSDARG00000042956	-1.618037532	1.50E-20	2.62E-18	cyp2ad6	CYP2J2
ENSDARG00000092725	-1.619553378	7.01E-05	0.000728643	si:dkey-188i13.8	NA
ENSDARG00000012499	-1.622024063	3.72E-28	1.28E-25	per1b	PER1
ENSDARG00000094362	-1.631274974	7.11E-06	0.00010077	si:dkey-162b3.5	NA
ENSDARG00000087587	-1.645130815	1.31E-06	2.25E-05	CT025651.1	NA
ENSDARG00000007993	-1.646635872	4.06E-30	1.70E-27	csnk1a1	CSNK1A1
ENSDARG00000088413	-1.647074291	6.33E-18	7.98E-16	CU466240.1	NA
ENSDARG00000057169	-1.648784699	3.23E-05	0.0003721	abca4a	ABCA4
ENSDARG00000060912	-1.649119122	0.000184295	0.001654232	SLC5A7 (2 of 2)	SLC5A7
ENSDARG00000002956	-1.651190635	1.20E-36	7.21E-34	ITGAM	ITGAX
ENSDARG00000042661	-1.651574228	8.30E-06	0.000115348	TSTA3 (2 of 3)	TSTA3
ENSDARG00000036152	-1.659708285	4.68E-05	0.000511386	AL929252.2	GAS2
ENSDARG00000093720	-1.675160325	1.87E-11	8.81E-10	BX293993.2	NA
ENSDARG00000089319	-1.677462745	6.35E-09	1.85E-07	CU464087.2	NA
ENSDARG00000079071	-1.681617742	0.000124412	NA	jam2b	JAM2
ENSDARG00000089268	-1.68565948	1.77E-05	0.000223243	LPCAT4 (2 of 2)	LPCAT4
ENSDARG00000058285	-1.690723429	1.94E-08	5.08E-07	cpt1b	CPT1B
ENSDARG00000093082	-1.698163567	2.87E-05	0.000336963	CABZ01049362.2	GIMAP8
ENSDARG00000070000	-1.701080407	1.68E-05	0.000212681	txnipb	TXNIP
ENSDARG00000010478	-1.704315746	1.91E-05	0.000237814	hsp90aa1.1	HSP90AA1
ENSDARG00000088336	-1.725589451	2.29E-13	1.49E-11	BX294653.3	NA
ENSDARG00000052594	-1.729869675	1.02E-07	2.25E-06	NKIRAS2 (2 of 2)	NKIRAS2
ENSDARG00000043536	-1.731315164	2.12E-10	8.41E-09	si:dkey-86e18.1	NA
ENSDARG00000053097	-1.749821819	2.17E-10	8.59E-09	hsf2	HSF2
ENSDARG00000096140	-1.750224254	6.14E-06	8.87E-05	si:dkeyp-4f2.2	NA
ENSDARG00000058711	-1.769034656	2.35E-23	5.32E-21	CABZ01081656.1	NA
ENSDARG00000086452	-1.773341265	2.15E-05	0.000262648	DTHD1	DTHD1
ENSDARG00000086593	-1.780428912	5.51E-05	NA	snip1	SNIP1
ENSDARG00000043562	-1.782216724	3.05E-13	1.96E-11	zgc:65997	NA
ENSDARG00000086692	-1.788962337	4.00E-05	NA	taar14a	NA
ENSDARG00000095726	-1.799993348	3.62E-06	5.54E-05	si:dkeyp-50f5.4	NA
ENSDARG00000087518	-1.801675219	1.58E-13	1.05E-11	si:dkey-261p22.1	NA
ENSDARG00000075172	-1.802904603	1.22E-21	2.38E-19	fbxo25	FBXO25
ENSDARG00000013481	-1.810044968	5.39E-21	9.62E-19	btr21	NA
ENSDARG00000056666	-1.832793629	6.46E-06	9.28E-05	sp8b	SP8
ENSDARG00000028017	-1.834131085	3.68E-39	2.53E-36	tp53inp1	TP53INP1
ENSDARG00000095925	-1.83431929	2.63E-05	NA	si:dkey-258f14.7	NA
ENSDARG00000090599	-1.838548473	1.70E-09	5.65E-08	BX927114.5	CD300C
ENSDARG00000041140	-1.847514062	6.95E-39	4.62E-36	ddb2	DDB2
ENSDARG00000076269	-1.856262409	5.87E-28	1.95E-25	zgc:172131	NA
ENSDARG00000056885	-1.859668194	1.01E-12	5.89E-11	per1a	PER1
ENSDARG00000024522	-1.869675946	1.50E-06	2.53E-05	prf1.6	NA
ENSDARG00000020876	-1.877100315	5.60E-10	2.05E-08	PDK2 (1 of 2)	PDK2
ENSDARG00000002758	-1.877502508	1.43E-17	1.71E-15	DEDD2	DEDD2
ENSDARG00000091764	-1.880161421	1.93E-22	3.95E-20	si:ch211-227e10.6	NA
ENSDARG00000093749	-1.896673667	5.92E-06	8.59E-05	si:ch73-83c10.2	NA
ENSDARG00000036832	-1.906118303	8.66E-13	5.15E-11	cyt1l	KRT20
ENSDARG00000089791	-1.90815057	2.52E-24	6.31E-22	slc25a32a	SLC25A32
ENSDARG00000008275	-1.922718386	3.47E-49	4.46E-46	KLHL24 (1 of 2)	KLHL24
ENSDARG00000016713	-1.925753163	5.54E-06	8.14E-05	dhrs13l1	DHRS13
ENSDARG00000077018	-1.935311621	9.91E-06	0.00013478	socs7	SOCS7
ENSDARG00000042877	-1.937271146	6.82E-27	2.12E-24	heca	HECA
ENSDARG00000033160	-1.942804315	2.86E-13	1.85E-11	nr1d1	NR1D1
ENSDARG00000060315	-1.949935811	1.85E-21	3.40E-19	si:dkey-193b15.6	RABGAP1L
ENSDARG00000088829	-1.953401208	8.11E-06	NA	CU062482.1	NA
ENSDARG00000094959	-1.97593597	3.93E-06	5.97E-05	si:ch73-379f5.5	NA
ENSDARG00000002396	-1.977993699	6.28E-15	5.31E-13	cry-dash	NA
ENSDARG00000080017	-1.980491602	6.01E-06	NA	CU695221.2	NA
ENSDARG00000055618	-1.998785028	1.10E-08	3.03E-07	acta1b	ACTA1
ENSDARG00000019498	-2.000196859	2.92E-22	5.92E-20	cry5	NA
ENSDARG00000090519	-2.005398616	4.79E-06	7.13E-05	CT027682.3	NA
ENSDARG00000053820	-2.027174292	9.79E-17	1.05E-14	pcmtd2	PCMTD2
ENSDARG00000003181	-2.054673961	6.25E-09	1.83E-07	sult1st4	SULT1B1
ENSDARG00000040277	-2.056370534	1.10E-12	6.39E-11	fbxo32	FBXO32
ENSDARG00000043993	-2.06645418	1.20E-08	3.27E-07	KCNIP2 (1 of 2)	KCNIP2
ENSDARG00000086059	-2.066856286	9.57E-07	1.69E-05	C14H4orf45	C4orf45
ENSDARG00000073932	-2.09024513	7.39E-09	2.13E-07	CABZ01049362.1	NA
ENSDARG00000002745	-2.122038359	1.25E-29	4.90E-27	tdh	TDH
ENSDARG00000027852	-2.128789895	4.21E-13	2.61E-11	plekhf1	PLEKHF1
ENSDARG00000078878	-2.155203821	7.41E-07	1.34E-05	METTL21C (1 of 2)	METTL21C
ENSDARG00000079962	-2.157142322	3.74E-07	7.27E-06	doc2d	RPH3A
ENSDARG00000041294	-2.160558822	2.02E-25	5.81E-23	noxo1a	NOXO1
ENSDARG00000010519	-2.1671357	1.51E-18	2.06E-16	per3	PER3
ENSDARG00000077873	-2.177961833	6.85E-07	1.25E-05	MARK3 (1 of 3)	MARK3
ENSDARG00000076563	-2.187332404	6.39E-07	1.17E-05	zgc:92249	RARRES3
ENSDARG00000022832	-2.201215514	2.14E-42	2.06E-39	bnip4	BNIP3
ENSDARG00000092770	-2.202323723	6.12E-07	1.13E-05	si:ch211-253p18.2	NA
ENSDARG00000052277	-2.233254077	1.58E-07	3.33E-06	CABP2 (2 of 2)	CABP2
ENSDARG00000090551	-2.271080184	5.12E-11	2.27E-09	FP102786.2	NA
ENSDARG00000090526	-2.300209668	3.90E-24	9.40E-22	PLEKHS1 (1 of 3)	PLEKHS1
ENSDARG00000040278	-2.302418958	3.11E-09	9.66E-08	KLHL38 (2 of 2)	KLHL38
ENSDARG00000075826	-2.307410573	6.89E-10	2.48E-08	MSH4	MSH4
ENSDARG00000092120	-2.334912596	1.20E-07	2.59E-06	si:ch211-222d3.3	NA
ENSDARG00000078841	-2.335455862	2.84E-14	2.20E-12	XKR8 (4 of 4)	NA
ENSDARG00000031277	-2.448489282	2.86E-08	7.28E-07	-	TWIST1
ENSDARG00000077982	-2.458720232	4.51E-29	1.74E-26	elf3	ELF3
ENSDARG00000092358	-2.47780473	2.40E-36	1.40E-33	si:ch211-114l13.11	NA
ENSDARG00000056210	-2.518634723	3.89E-13	2.43E-11	si:ch211-199o1.2	HSPA1L
ENSDARG00000039257	-2.538294221	3.55E-10	1.36E-08	si:ch73-137d22.1	ERMAP
ENSDARG00000079347	-2.564124787	2.39E-40	1.84E-37	zgc:194659	NA
ENSDARG00000087994	-2.600306926	2.13E-09	6.83E-08	FP017294.1	PRPF39
ENSDARG00000010075	-2.610310842	1.48E-12	8.37E-11	PTCHD3 (3 of 3)	PTCHD3
ENSDARG00000087345	-2.713155093	4.56E-11	2.03E-09	CABZ01059415.2	NA
ENSDARG00000093570	-2.717849773	2.93E-17	3.44E-15	si:dkey-25o1.7	NA
ENSDARG00000090814	-2.797111718	3.31E-13	2.10E-11	si:dkey-18a10.3	NA
ENSDARG00000069370	-3.018958077	6.53E-19	9.32E-17	si:ch211-140l13.3	CENPJ
ENSDARG00000078423	-3.116309159	2.92E-15	2.56E-13	zgc:194285	NA
ENSDARG00000032206	-3.208879185	2.03E-15	1.81E-13	cthl	CTH
ENSDARG00000092031	-3.359866709	5.36E-23	1.17E-20	CU855820.2	BTNL2
ENSDARG00000079150	-3.532697947	3.98E-18	5.22E-16	CR383676.3	NA
ENSDARG00000092159	-3.571518115	6.00E-18	7.65E-16	si:dkey-10f21.16	NA
ENSDARG00000043196	-3.869295022	7.79E-23	1.67E-20	rnasel2	ANG
