# Supplementary material for: Oncogenic BRAF disrupts thyroid morphogenesis and function via twist expression
Source: eLife. 2017 Mar 28;6:e20728. doi: 10.7554/eLife.20728 (PMC5389860; doi:10.7554/eLife.20728)
Supplement: Figure 6—source data 2. — DOI: http://dx.doi.org/10.7554/eLife.20728.012 [file elife-20728-fig6-data2.txt]

KLHL24
BNIP3
TP53INP1
DDB2
ITGAX
PCMTD1
CSNK1A1
TDH
ELF3
PER1
HECA
NOXO1
PIK3IP1
SLC25A32
PLEKHS1
BTNL2
ANG
FBXO25
HBP1
RABGAP1L
CYP2J2
RNF11
ZNF395
CENPJ
PER3
DEDD2
KLHL42
TBCEL
PCMTD2
UBALD2
CTH
TCP11L2
AGBL5
NR1D1
HSPA1L
PLEKHF1
KRT20
FBXO32
PTCHD3
TRIM62
FAM100A
GRB7
HSF2
ERMAP
PDK2
MSH4
RAP1GAP2
CD300C
PRPF39
KLHL38
SULT1B1
ACTA1
KCNIP2
IFIT1B
CPT1B
TWIST1
C17orf62
HARBI1
