# Supplementary material for: Oncogenic BRAF disrupts thyroid morphogenesis and function via twist expression
Source: eLife. 2017 Mar 28;6:e20728. doi: 10.7554/eLife.20728 (PMC5389860; doi:10.7554/eLife.20728)
Supplement: Figure 7—source data 1. — DOI: http://dx.doi.org/10.7554/eLife.20728.014 [file elife-20728-fig7-data1.txt]

TMEM119
LRRC15
VCAN
TCP11L1
CFD
MSX2
S100A2
WAS
IL16
TGM2
PIK3R5
AHNAK
RABGAP1L
CRIP1
SCEL
ABCB4
ARSA
KIF4B
EVPL
CDCA8
SKA3
ODF2
NLRP12
MMP3
CMTM6
GLCE
PRKD3
PAX9
CAPN8
BNC1
AGR3
ANXA1
THAP11
WNT11
GPX4
MYO1C
EGR1
DKK1
CNP
CPM
BCL6B
KRT23
RFNG
THAP4
PPL
KCNN2
EDN2
NANOS1
CHL1
DLX5
SDK2
LHX2
NWD1
SLC16A9
ITLN2
BAMBI
RASSF6
CEACAM16
AFAP1L1
HOXD12
ZNF660
BAI1
STARD10
THBS4
CRHBP
CHCHD6
CYP3A5
SCYL1
FAM107A
HIST1H2BD
VEZF1
PAX2
MBNL3
KCNQ5
DNAJC7
NPRL2
SPRED2
NFYB
KCNJ13
ESYT3
LACE1
DISP1
JAZF1
SC5DL
SEPSECS
