# Supplementary material for: Oncogenic BRAF disrupts thyroid morphogenesis and function via twist expression
Source: eLife. 2017 Mar 28;6:e20728. doi: 10.7554/eLife.20728 (PMC5389860; doi:10.7554/eLife.20728)
Supplement: Supplementary file 1. — DOI: http://dx.doi.org/10.7554/eLife.20728.016 [file elife-20728-supp1.txt]

qPCR	Forward Primer	Reverse Primer
egr1	AAGATCCACATGCGGCAGAA	TGGACCGGAGATGAGTAGCA
spred2	GTGGGAGGAAACCGGAAAAC	ACCCCTACTCCTCCTCCTTT
fosab	TTAGCGCTGGATAGCTCGTG	CGTGACAGTTGGCACGAAAG
axin	AGCCCCACAGCACTCAAAAT	GCTGTGCTAAGGTGTTGGGA
twist3	CAAGCCTTCGCAGTTTCCCA	GCAGCAGTCACTTCCACTCA
her6	AATGACCGCTGCCCTAAACA	TCACATGTGGACAGGAACCG
wnt11r	CCAGACCTGGAACGAGGAAC	GGGATTTCACCTGGGATCGG
gapdh	GTGGAGTCTACTGGTGTCTTC	GTGCAGGAGGCATTGCTTACA
		
Genotyping		
BRAF 	TGGTTGGGACACTGATATTTCCTGG	ACATTGGGAGCTGATGAGGATCG
		
Twist3 PCR		
Twist3	AAGCAATGGCTGTATAACCCTC	GATGGTTTGTCGTCTTGTGAGA
